# Supplementary material for: Diagnosis of latent tuberculosis infection is associated with reduced HIV viral load and lower risk for opportunistic infections in people living with HIV
Source: PLoS Biol. 2020 Dec 7;18(12):e3000963. doi: 10.1371/journal.pbio.3000963 (PMC7721132; doi:10.1371/journal.pbio.3000963)
Supplement: S2 Data — (XLSX) [file pbio.3000963.s004.xlsx]

## Sheet: FigA
OI	analysis	pUV	ORUV	lowORUV	highORUV	pMV	ORMV	lowORMV	highORMV	percLTBI	percNotLTBI	nLTBI	nNoTB	perc_info_LTBI	perc_info_noTB
Candidiasis oral	latent vs no TB	6.83799310729024e-30	0.310859587981006	0.252791769439287	0.378512379239906	0.000317912586931785	0.6563367955139	0.519750588516884	0.822353964256673	10.7	27.8	1027	12333	110/1027 (10.7%)	3429/12333 (27.8%)
	active vs no TB	4.63802266222099e-23	2.10363835691097	1.81467735636294	2.43706689418661	0.000147465192194569	1.42098658813506	1.18536417808555	1.70410063251355	44.8	27.8	770	12333	345/770 (44.8%)
Oral hairy leukoplakia	latent vs no TB	6.22211808327258e-13	0.356042425373648	0.265638080022009	0.466785780123652	0.0789067203948596	0.764366907150421	0.560648506942631	1.02218958795062	5.2	13.3	1027	12333	53/1027 (5.2%)	1640/12333 (13.3%)
	active vs no TB	0.924431455042618	1.0104067232439	0.811617512563522	1.24552408940027	0.00186480053862102	0.692552116044265	0.54709048838743	0.869517553450886	13.4	13.3	770	12333	103/770 (13.4%)
Herpes zoster multidermatomal or relapse	latent vs no TB	1.0726114166131e-05	0.57167270547123	0.441934655874623	0.727681789153473	0.251300746780303	0.859684731702933	0.658833632816553	1.10526488601527	6.8	11.3	1027	12333	70/1027 (6.8%)	1394/12333 (11.3%)
	active vs no TB	0.0411841818638019	1.2476683000766	1.00394303948453	1.53601828926547	0.392583400537687	0.907821537174804	0.724025362387398	1.12849025412433	13.8	11.3	770	12333	106/770 (13.8%)
Candidiasis, oesophagial	latent vs no TB	1.84410467546532e-06	0.482992903206765	0.353480621822339	0.643754665302734	0.413483883359505	1.14333244124148	0.820074115048884	1.56062028368986	4.6	9.0	1027	12333	47/1027 (4.6%)	1110/12333 (9.0%)
	active vs no TB	7.43450906722811e-16	2.21847428065789	1.8217652202986	2.68441989684193	0.0035856609456545	1.37424083827446	1.10643313306288	1.69773278952652	18.1	9.0	770	12333	139/770 (18.1%)
Pneumocystis pneumonia	latent vs no TB	4.34033929929084e-09	0.358506434649288	0.24990734365256	0.4969992378658	0.671672748683864	0.923118175412424	0.627813973175206	1.31846496288178	3.4	9.0	1027	12333	35/1027 (3.4%)	1110/12333 (9.0%)
	active vs no TB	3.62357869193421e-13	2.08310213214967	1.7029557054291	2.530512939611	0.00344645167167087	1.39299289145827	1.11225232632502	1.73488119152291	17.0	9.0	770	12333	131/770 (17.0%)
Thrombocytopenia, HIV-related	latent vs no TB	0.00151741728065446	0.595477143912914	0.425749988972934	0.809508390660781	0.943820524522698	0.988050350180048	0.697541832465321	1.36375817490199	4.0	6.5	1027	12333	41/1027 (4.0%)	802/12333 (6.5%)
	active vs no TB	0.131330091671377	1.23208788508491	0.930754577485556	1.60220471482074	0.613813597970798	0.928997232302069	0.691831552625889	1.22707577605708	7.9	6.5	770	12333	61/770 (7.9%)
Kaposi sarcoma	latent vs no TB	0.000183215013782841	0.431582738005706	0.269370285279659	0.652668136821796	0.974635740313556	0.992529894211665	0.607718890536937	1.53878293681404	2.0	4.6	1027	12333	21/1027 (2.0%)	567/12333 (4.6%)
	active vs no TB	0.0112955182836421	1.46650664489582	1.07830748653668	1.95235929438535	0.440483883572278	1.14286846233537	0.80584912115031	1.59059275134486	6.6	4.6	770	12333	51/770 (6.6%)
Encephalopathy, HIV-related	latent vs no TB	0.000147854454861437	0.294861722636849	0.146435339578555	0.524067182382031	0.104838349034602	0.588105655143313	0.289509232577029	1.05904997853419	1.0	3.2	1027	12333	10/1027 (1.0%)	395/12333 (3.2%)
	active vs no TB	2.66572207683836e-05	1.94939079908518	1.41063404484817	2.63369456768768	0.0624876715443906	1.36502606617892	0.972769688703725	1.87500796031909	6.1	3.2	770	12333	47/770 (6.1%)
Toxoplasmosis, cerebral	latent vs no TB	0.000440102383264985	0.303578566093706	0.144541743657879	0.554945888726448	0.449850025231107	0.768253422942618	0.360244002415913	1.43720759564626	0.9	2.8	1027	12333	9/1027 (0.9%)	345/12333 (2.8%)
	active vs no TB	1.40372217890322e-17	3.27262204143463	2.47399365294193	4.26823233051132	9.34251978895497e-05	1.79403427359638	1.32887119639946	2.39062115970198	8.7	2.8	770	12333	67/770 (8.7%)
Bacterial pneumonia, recurrent	latent vs no TB	0.0014056293780867	0.37397603759263	0.192178405233389	0.6503042307246	0.418351071499438	0.77367899722201	0.39181886764562	1.37423987261904	1.1	2.8	1027	12333	11/1027 (1.1%)	345/12333 (2.8%)
	active vs no TB	8.92830328064968e-05	1.94267936417539	1.37430254951672	2.67524489497288	0.326743651370397	1.19795055657384	0.823486570939372	1.69818466655536	5.3	2.8	770	12333	41/770 (5.3%)

## Sheet: FigB
exp(coef)	lower .95	upper .95
0,368644979523152	0,293226507315846	0,463461240839469
1,7330270435382	1,48530217873352	2,0220684899255
0,521804521197301	0,414834439568053	0,656358133199973
1,09663202894901	0,939280039457919	1,28034425985552
0,529366372540459	0,420775311157055	0,665981936074306
1,06519641320656	0,912162576566788	1,24390479050205
47,6015421751671	40,7659889594256	55,5832662298337
15,1717365935405	13,2296863423967	17,3988698829633
5,00039585469375	4,34065827324771	5,76040709256993
2,18490676837717	1,86379687250221	2,56134005638251
0,498315025123223	0,395884393596459	0,627248429794578
1,71485167443108	1,4656393570557	2,00643920425735
0,720101388439098	0,571483910689576	0,907367644009815
1,30754696668151	1,11720478518517	1,53031842751608
0,716709888165748	0,568781168043818	0,90311193944977
1,24637320421296	1,06485398707004	1,45883490416786
33,3174521922149	28,531451403593	38,9062794204972
10,4721038897745	9,12366513936838	12,019836129784
3,96175805194055	3,43761614702487	4,56581717993722
1,9959893248047	1,70253097437994	2,34002989941799

## Sheet: FigC
exp(coef)	lower .95	upper .95
0,36792380333057	0,265149654804496	0,510534042207383
1,12885201723784	0,883639586694164	1,44211157581714
0,494736254757595	0,356236621438308	0,687082537397013
0,790067848956848	0,617867845568505	1,01026005873629
0,495604074831022	0,356817883190597	0,688371885379724
0,784464700883767	0,613375303748781	1,00327623751983
14,6037426294625	11,6222517873418	18,350084191074
9,07615610513948	7,55013168213937	10,9106189286382
4,13110226287229	3,42937519494427	4,9764184249854
2,47809699999371	2,03221235106648	3,02181252768938
0,553343378127941	0,398183242830286	0,768964791038546
1,07589255270426	0,840131278900299	1,37781417504141
0,748797702935687	0,53804534148408	1,04210176483491
0,887606336921946	0,692811570956054	1,13717068590064
0,738459957036778	0,530635848161125	1,02767860489738
0,8785694730121	0,685629090215017	1,12580450556246
8,13473839217103	6,47688862466449	10,2169378761688
5,73086576300573	4,76341806602506	6,89480157701079
3,1223441744529	2,59075878577724	3,7630030233846
2,20847146141324	1,81094994215428	2,69325290685544

## Sheet: FigD
exp(coef)	lower .95	upper .95
0,506859282766457	0,375959649958602	0,683334854032382
1,13464569564288	0,872532120785158	1,47549966811813
0,636992490071482	0,472064841304628	0,859541734322099
0,885820510881318	0,680687072027711	1,15277343987238
0,639652307934503	0,473952565792006	0,863282751433597
0,879661870624508	0,675832833519068	1,14496509824981
9,4282948913763	7,42736377084875	11,9682766727601
5,62173686664742	4,67444480370677	6,76100087282266
3,32930990676355	2,78729296545459	3,97672745299887
2,16079990273124	1,79256351535508	2,60468105015431
0,62124097400099	0,459572249349024	0,83978166289278
1,0904538763111	0,835292076172356	1,42356151851791
0,766423551338652	0,566131428179383	1,03757719640399
0,942994834959008	0,722106688910903	1,23145135257027
0,761583711631101	0,562602164164356	1,03094119924566
0,933220242966853	0,714525029547002	1,21885166490983
6,37537194730825	5,00120460720132	8,12711549693429
4,21636220092894	3,49138343425295	5,09188135425354
2,79329567489227	2,33442696224332	3,34236232427416
1,98993022078534	1,65015566870652	2,39966589739907

## Sheet: FigE
OI	analysis	pUV	ORUV	lowORUV	highORUV	pMV	ORMV	lowORMV	highORMV	percLTBI	percNotLTBI	nLTBI	nNoTB	perc_info_LTBI	perc_info_noTB
Candidiasis oral	latent vs no TB	4.08854587198074e-27	0.276135982032428	0.216961492417538	0.346593584478042	0.00345315312735493	0.673723647915096	0.513988996612624	0.873208731990256	9.7	27.9	828	12250	80/828 (9.7%)	3418/12250 (27.9%)
	active vs no TB	7.70798792599445e-23	2.09587203301886	1.80792942601445	2.42813544941492	0.000124548367366461	1.42680452212899	1.1900896461713	1.71129019919237	44.8	27.9	770	12250	345/770 (44.8%)
Oral hairy leukoplakia	latent vs no TB	5.67569095350832e-13	0.278994327639234	0.193494388420627	0.388310860659677	0.0358528889955127	0.67516625779268	0.459996344374861	0.960196202751567	4.1	13.3	828	12250	34/828 (4.1%)	1629/12250 (13.3%)
	active vs no TB	0.955450914639151	1.00611657361504	0.808153777022684	1.24026562154247	0.00184445083528486	0.692182105853043	0.546745455380288	0.869145724986632	13.4	13.3	770	12250	103/770 (13.4%)
Herpes zoster multidermatomal or relapse	latent vs no TB	7.521504701621e-07	0.469415500621507	0.343377015888489	0.626028153725932	0.0745158776496764	0.754470377693453	0.546853045117256	1.01719143316146	5.7	11.4	828	12250	47/828 (5.7%)	1396/12250 (11.4%)
	active vs no TB	0.0430492708292277	1.24522659603926	1.00194192753384	1.53307397594278	0.38746863155162	0.906797173372394	0.723082113408191	1.12742806610778	13.8	11.4	770	12250	106/770 (13.8%)
Candidiasis, oesophagial	latent vs no TB	3.50199987244789e-06	0.442952442243264	0.308387958642419	0.61501988412713	0.328749918913803	1.2023492717048	0.817834239444467	1.7171523001994	4.2	9.1	828	12250	35/828 (4.2%)	1115/12250 (9.1%)
	active vs no TB	1.00319969236598e-15	2.21079082251808	1.81538909889276	2.67522958960086	0.00352425425517871	1.37555033060394	1.10722853785821	1.69978482142369	18.1	9.1	770	12250	139/770 (18.1%)
Pneumocystis pneumonia	latent vs no TB	1.13213294057826e-08	0.302276085517225	0.195081127467748	0.445173208835844	0.645319396897051	0.90172175108684	0.566788104680455	1.37298412522076	2.9	9.0	828	12250	24/828 (2.9%)	1102/12250 (9.0%)
	active vs no TB	4.70642280546143e-13	2.07596025238121	1.69705549608282	2.52193729189719	0.00345035149270198	1.39300526368825	1.11222647198046	1.73495347284054	17.0	9.0	770	12250	131/770 (17.0%)
Thrombocytopenia, HIV-related	latent vs no TB	0.000371237138693849	0.498271144278916	0.331881405514378	0.716799061137534	0.603610572015332	0.899755094837146	0.591241458806247	1.31651056003944	3.4	6.6	828	12250	28/828 (3.4%)	808/12250 (6.6%)
	active vs no TB	0.142601527422596	1.2248454483577	0.925270267602199	1.59281291522649	0.608938875249573	0.928053667264864	0.691126477997399	1.22584002069472	7.9	6.6	770	12250	61/770 (7.9%)
Kaposi sarcoma	latent vs no TB	5.38817783467566e-05	0.305271270666475	0.162069181760976	0.518337119443101	0.465413507839103	0.80033351419012	0.417242912727203	1.39444253197318	1.4	4.6	828	12250	12/828 (1.4%)	563/12250 (4.6%)
	active vs no TB	0.010496414615665	1.47243433128196	1.08254216160024	1.96051747547393	0.390163448005002	1.16076917427519	0.81792827229141	1.6167728696808	6.6	4.6	770	12250	51/770 (6.6%)
Encephalopathy, HIV-related	latent vs no TB	0.000353463502235684	0.25456146481316	0.10855018127527	0.498389132080432	0.139706852137917	0.562865187439906	0.237748029383594	1.11907860900901	0.8	3.2	828	12250	7/828 (0.8%)	392/12250 (3.2%)
	active vs no TB	3.01713960724106e-05	1.94087398225264	1.40441654388632	2.62231011398007	0.0652697056335781	1.36085367706945	0.969620371033871	1.86965937674858	6.1	3.2	770	12250	47/770 (6.1%)
Toxoplasmosis, cerebral	latent vs no TB	0.000806728363524299	0.250383899422872	0.0987614363442109	0.513842286208629	0.438616592745914	0.719906364113504	0.27938108304379	1.51815336785469	0.7	2.8	828	12250	6/828 (0.7%)	343/12250 (2.8%)
	active vs no TB	1.54669286545149e-17	3.2692372335934	2.47115979406505	4.26437236148995	9.83162519634531e-05	1.79168034861514	1.32678987648179	2.38816221755854	8.7	2.8	770	12250	67/770 (8.7%)
Bacterial pneumonia, recurrent	latent vs no TB	0.00245499611498753	0.33665606229237	0.152455183293508	0.635638347069578	0.557582991041363	0.804870836324191	0.3584779104263	1.55939910738195	1.0	2.8	828	12250	8/828 (1.0%)	343/12250 (2.8%)
	active vs no TB	9.19408340856875e-05	1.9407367646766	1.37280452191446	2.67286389148538	0.336988127323862	1.19356466693255	0.820286054471764	1.69240307354179	5.3	2.8	770	12250	41/770 (5.3%)

## Sheet: FigF
exp(coef)	lower .95	upper .95
0,334863497089337	0,255586771044437	0,438729912446857
1,72796138334707	1,48092631461074	2,01620466385158
0,488100045128315	0,372361564035742	0,639812690311386
1,09760315795077	0,940082409930427	1,28151817289365
0,493670562209603	0,376551394763406	0,647217424716947
1,06590689700942	0,912740540457867	1,24477599353952
45,9691768258278	39,3520427921443	53,6989967510927
14,8475349103748	12,9449437159381	17,0297606349093
4,85124131387735	4,20892875218484	5,5915753559035
2,13466885480094	1,81958031896449	2,50431985450931
0,49044649647419	0,373769540733592	0,643545660333124
1,71484102191798	1,46553828772296	2,00655264696066
0,717929230685584	0,54661661476765	0,942932150885837
1,31124261402707	1,12029011157883	1,53474280909027
0,703292007737025	0,535507695275187	0,923646200625744
1,25028459541082	1,06813301330526	1,46349897442487
32,060694318806	27,4442541514042	37,4536729813563
10,2244445247489	8,90635733402518	11,737600673206
3,84113888028578	3,33117791672846	4,42916838021468
1,95012010134656	1,66214144532945	2,28799325133375

## Sheet: FigG
exp(coef)	lower .95	upper .95
0,265688229287803	0,172528260558145	0,409151723629057
1,12435947458047	0,880105645528715	1,43640054407267
0,367590296637497	0,238518244325285	0,566508556040546
0,788237666642134	0,616416417103736	1,00795274407637
0,368393616153314	0,239014256136893	0,567806534288006
0,782481435833025	0,611807545521348	1,0007676464689
14,4453153659036	11,4746098424144	18,1851181770991
9,07925563123004	7,54060795620026	10,9318616345042
4,10864395195073	3,40383942554411	4,95938644967157
2,48027514323511	2,02974990913882	3,03079938984207
0,439205694103677	0,284665988554226	0,677642041863903
1,07061619298201	0,835930380656741	1,37118958611693
0,608237183902045	0,39366952875652	0,93975389217869
0,885257283288929	0,690909158219028	1,13427423604603
0,595118398527891	0,385216821904444	0,919393671635282
0,876438599616955	0,683904449232854	1,12317534965618
7,9852115068262	6,34587572379423	10,0480383770619
5,68936225466699	4,7214661852873	6,85567609605994
3,09021234305602	2,55899370156967	3,73170606841206
2,20234192717253	1,80213710997143	2,69142116731557

## Sheet: FigH
exp(coef)	lower .95	upper .95
0,4200404940604	0,290344480348244	0,607671330410301
1,13289750217235	0,871154599709756	1,47328241262339
0,543372063432734	0,375263381194418	0,786789263528435
0,885814079103784	0,68065121228702	1,15281743214997
0,544585763103669	0,376045479158608	0,788664323365305
0,87985522482066	0,675950004038537	1,14526993419484
9,44520674574432	7,43444792958315	11,9998056768764
5,58907585234563	4,63892973477776	6,73383100612313
3,27733478854271	2,73718481842184	3,92407675356943
2,17703449844996	1,80287895693847	2,62883938447512
0,540414703224347	0,372375137658574	0,78428450754635
1,08986824707997	0,834715379614498	1,42301534750893
0,682142446095387	0,469297342604603	0,991521311803041
0,943990661941867	0,722759000194717	1,23293984522278
0,674133119162589	0,463863053074636	0,979719034183909
0,934356692688649	0,715294203282027	1,22050818413784
6,37023871753625	4,99235392762292	8,12841835869593
4,18201420839469	3,45635418444084	5,06002623167058
2,74570678602379	2,28903705211683	3,29348349684657
2,0034711099067	1,65844414647692	2,42027836557392

## Sheet: FigI
	1983	1984	1985	1986	1987	1988	1989	1990	1991	1992	1993	1994	1995	1996	1997	1998	1999	2000	2001	2002	2003	2004	2005	2006	2007	2008	2009	2010	2011	2012	2013	2014	2015	2016	2017	2018	2019
NA	1	1	3	1	3	2	14	64	579	954	941	987	733	72	7	6	9	5	4	11	9	12	14	9	10	24	11	21	21	20	18	13	13	13	18	11	4
not supp	0	0	0	0	0	0	0	0	0	1	0	0	172	807	902	604	442	345	284	267	265	316	319	236	270	389	357	291	247	261	263	216	193	167	152	113	43
supp	0	0	0	0	0	0	0	0	0	0	0	0	7	56	125	311	178	127	108	120	155	170	250	168	184	329	283	237	299	224	237	261	228	220	168	171	67

## Sheet: FigJ
OI	analysis	pUV	ORUV	lowORUV	highORUV	pMV	ORMV	lowORMV	highORMV	percLTBI	percNotLTBI	nLTBI	nNoTB	perc_info_LTBI	perc_info_noTB
Candidiasis oral	latent vs no TB	4.76656822460284e-09	0.383780901701225	0.274563567989719	0.522146870149039	0.00901638481900878	0.629945976661048	0.439754900367046	0.881327426381253	7.1	16.6	593	6409	42/593 (7.1%)	1064/6409 (16.6%)
	active vs no TB	1.57416615491467e-69	4.08710535061544	3.49395361139156	4.77901553675081	2.60357851977076e-09	1.83303130637357	1.50183307826849	2.23826391824792	44.8	16.6	770	6409	345/770 (44.8%)
Oral hairy leukoplakia	latent vs no TB	0.000105133332108806	0.42302584562172	0.265992553530328	0.637502071461519	0.203951760774195	0.744282062531139	0.459509171654465	1.14789605394546	3.7	8.3	593	6409	22/593 (3.7%)	532/6409 (8.3%)
	active vs no TB	4.49436303856354e-06	1.69547562667239	1.34698109513416	2.11589266999627	0.0310395534284364	0.752652631625939	0.579319150897995	0.971373895866329	13.4	8.3	770	6409	103/770 (13.4%)
Herpes zoster multidermatomal or relapse	latent vs no TB	0.0035661857078748	0.584467024153687	0.399848085141254	0.825353202054433	0.261798872060147	0.807925705518796	0.547109671959142	1.15520007507369	5.6	9.2	593	6409	33/593 (5.6%)	590/6409 (9.2%)
	active vs no TB	4.92218738258836e-05	1.58333162291421	1.26268859845684	1.96878401624958	0.0705431233216083	0.797248620463349	0.621363613707765	1.01580473140781	13.8	9.2	770	6409	106/770 (13.8%)
Candidiasis, oesophagial	latent vs no TB	0.70030010301506	0.919838217268552	0.585971351791826	1.37769758447552	0.0534155073816883	1.55834308552419	0.971233667319344	2.39856744731309	4.0	4.4	593	6409	24/593 (4.0%)	282/6409 (4.4%)
	active vs no TB	9.18519278982193e-45	4.80394314506895	3.85071685572798	5.97063107137946	1.36020353362638e-06	1.87702897132628	1.45150785994471	2.42015820360459	18.1	4.4	770	6409	139/770 (18.1%)
Pneumocystis pneumonia	latent vs no TB	0.0338371091016221	0.54313738907552	0.293799345180815	0.915746236364384	0.952632287883815	0.982346897552811	0.520766979896631	1.70286823971036	2.2	4.0	593	6409	13/593 (2.2%)	256/6409 (4.0%)
	active vs no TB	6.27883046471688e-44	4.96780772121537	3.95442904839169	6.21659611875972	2.13010906307495e-05	1.77352280124909	1.35960909279698	2.30685179354672	17.0	4.0	770	6409	131/770 (17.0%)
Thrombocytopenia, HIV-related	latent vs no TB	0.0108879909655339	0.494105279267742	0.273991145125455	0.8178815546082	0.304797852796946	0.74758003996716	0.410039218187827	1.25621219978778	2.4	4.7	593	6409	14/593 (2.4%)	301/6409 (4.7%)
	active vs no TB	0.000111028732905252	1.75814067578359	1.30988402817889	2.32371121016211	0.785876464285767	0.956885648179222	0.691491937038403	1.30719581524559	7.9	4.7	770	6409	61/770 (7.9%)
Kaposi sarcoma	latent vs no TB	0.0956924348240537	0.544570193703476	0.244499951607518	1.04222924510281	0.691899305297217	0.862418865643594	0.382104980308826	1.68434486497867	1.3	2.4	593	6409	8/593 (1.3%)	154/6409 (2.4%)
	active vs no TB	3.88781107648068e-10	2.82462372452016	2.02286458470738	3.88165342906536	0.0058868218195505	1.75017928740451	1.16775853449952	2.59366744366581	6.6	2.4	770	6409	51/770 (6.6%)
Encephalopathy, HIV-related	latent vs no TB	0.120378770943607	0.451362720746038	0.137752309345178	1.0830436275014	0.363997111192788	0.625516845699694	0.189671809242654	1.51872714915442	0.7	1.5	593	6409	4/593 (0.7%)	96/6409 (1.5%)
	active vs no TB	1.11068830955423e-15	4.32056489771987	2.99830743445046	6.14477465433331	1.2045591361747e-05	2.50830254638287	1.65303330367837	3.77249399018272	6.1	1.5	770	6409	47/770 (6.1%)
Toxoplasmosis, cerebral	latent vs no TB	0.13328846128044	0.412712305235687	0.10096896379158	1.10774835188419	0.663695924287566	0.769799892700635	0.185396021801022	2.13253110387142	0.5	1.2	593	6409	3/593 (0.5%)	77/6409 (1.2%)
	active vs no TB	6.76596473303791e-33	7.73565670931091	5.5194941474284	10.8148346849022	0.000203681460442535	2.05654461970235	1.4037204676289	3.00767240976588	8.7	1.2	770	6409	67/770 (8.7%)
Bacterial pneumonia, recurrent	latent vs no TB	0.669768149574848	0.854091563002832	0.380647811422252	1.65393763679708	0.454230023065199	1.33085644154444	0.581999877312129	2.652414133757	1.3	1.6	593	6409	8/593 (1.3%)	103/6409 (1.6%)
	active vs no TB	3.17898557387923e-11	3.51258335710106	2.4000552311349	5.05020304588325	0.0770335732381646	1.46926874859798	0.950635725092104	2.23496132699555	5.3	1.6	770	6409	41/770 (5.3%)

[truncated: 47 more sheets: FigK, FigL, FigM, FigN, FigO, FigP, FigQ, FigR, FigS, FigT, FigU, FigV, FigW, FigX, FigY, FigZ, FigAA, FigAB, FigAC, FigAD …]
