# Supplementary material for: Diagnosis of latent tuberculosis infection is associated with reduced HIV viral load and lower risk for opportunistic infections in people living with HIV
Source: PLoS Biol. 2020 Dec 7;18(12):e3000963. doi: 10.1371/journal.pbio.3000963 (PMC7721132; doi:10.1371/journal.pbio.3000963)
Supplement: S3 Data — (XLSX) [file pbio.3000963.s005.xlsx]

## Sheet: Figure1A
time	mean_ALL	number_ALL	mean_LTBI	number_LTBI	mean_Uninfected	number_Uninfected
-9,9	87665,2916666667	24	NA	0	87665,2916666667	24
-9,8	244169,727272727	22	4590	1	255578,285714286	21
-9,7	123984,833333333	18	81000	2	129357,9375	16
-9,6	52000,0555555556	18	135	1	55050,9411764706	17
-9,5	57518,8333333333	18	211138,333333333	3	26794,9333333333	15
-9,4	93493,9473684211	19	6184	2	103765,705882353	17
-9,3	1965934,21428571	28	821126,5	4	2156735,5	24
-9,2	62031,25	20	83	1	65291,6842105263	19
-9,1	64837,4583333333	24	70863	4	63632,35	20
-9	51682,52	25	75244	1	50700,7916666667	24
-8,9	72651,875	24	25480	2	76940,2272727273	22
-8,8	21522,8947368421	19	89034,5	2	13580,3529411765	17
-8,7	44467,0833333333	24	14201,25	4	50520,25	20
-8,6	67819,4090909091	22	25800	2	72021,35	20
-8,5	29831,5625	16	45300	2	27621,7857142857	14
-8,4	181993,695652174	23	4798,66666666667	3	208572,95	20
-8,3	842327,6875	32	3674721,16666667	6	188698,423076923	26
-8,2	460859,428571429	28	41871,3333333333	6	575128,909090909	22
-8,1	59592,71875	32	10721	4	66574,3928571429	28
-8	295100,35483871	31	1292376	5	77449,24	25
-7,9	73673,9259259259	27	450396,666666667	3	26583,5833333333	24
-7,8	74164	29	23742,25	4	82231,48	25
-7,7	131678,333333333	33	18866,6666666667	3	142959,5	30
-7,6	73925,8214285714	28	114603,333333333	3	69044,52	25
-7,5	51961,2666666667	30	14440	2	54641,3571428571	28
-7,4	43665,21875	32	67512,2	5	39249,1111111111	27
-7,3	171270,272727273	33	20524,5	2	180995,806451613	31
-7,2	78938,0263157895	38	104582	5	75052,5757575758	33
-7,1	97553,1428571429	35	15916,6666666667	3	105206,5625	32
-7	190087,794871795	39	70498,5	4	203755,142857143	35
-6,9	173335,777777778	36	86270	5	187378,64516129	31
-6,8	291770,1	40	24436	3	318699,083333333	36
-6,7	79050,2368421053	38	12366,6666666667	3	72271	34
-6,6	436140,9	40	46967,6666666667	3	463284	35
-6,5	742125,7	50	114333,333333333	3	796222,652173913	46
-6,4	106821,239130435	46	52866,6666666667	6	114914,425	40
-6,3	77027,7254901961	51	13131	5	83973,0217391304	46
-6,2	64249,619047619	42	39240,8	5	67629,1891891892	37
-6,1	87061,425	40	149938,333333333	6	64656,6060606061	33
-6	196561,571428571	42	48833,3333333333	3	207925,282051282	39
-5,9	67345,8113207547	53	39396	5	70257,25	48
-5,8	284749,764705882	51	17305,6666666667	6	320408,977777778	45
-5,7	130383,163265306	49	29057,3333333333	3	139592,022222222	45
-5,6	67674,48	50	34748,25	8	73946,1428571429	42
-5,5	101711,559322034	59	32542,8571428571	7	112731,450980392	51
-5,4	271502,058823529	51	187100	3	276777,1875	48
-5,3	134765,803030303	66	54351,1428571429	7	156146,018518519	54
-5,2	512581,8125	48	54705	2	532489,5	46
-5,1	89737,9423076923	52	5208,66666666667	3	93515,5625	48
-5	199263,333333333	66	16881,1428571429	7	236190,963636364	55
-4,9	59701,0281690141	71	42164,4	5	61029,5606060606	66
-4,8	136441,428571429	63	58028,9	10	152952,960784314	51
-4,7	116408,543859649	57	25555,6666666667	3	121455,925925926	54
-4,6	119255,84375	64	5675,8	5	128881,271186441	59
-4,5	52110,4901960784	51	10311,75	4	54530,1777777778	45
-4,4	55967,5606060606	66	20748	9	63520,8703703704	54
-4,3	73689,1666666667	60	36693,625	8	79380,7884615385	52
-4,2	194653,298701299	77	49725,4285714286	7	212126,782608696	69
-4,1	73351,6865671642	67	80372,1428571429	7	73498,9322033898	59
-4	75446,3235294118	68	25830,5	8	83408,7457627119	59
-3,9	180518,141025641	78	11730,25	8	205191,294117647	68
-3,8	600476,302631579	76	29479,8571428571	7	666453,529411765	68
-3,7	57077,0649350649	77	14807,5	4	59393,2054794521	73
-3,6	118799,871428571	70	47541,875	8	127994,451612903	62
-3,5	150655,188235294	85	138819,166666667	6	151789,684210526	76
-3,4	270187,962025316	79	810045,153846154	13	167107,921875	64
-3,3	219662,77173913	92	79111,75	4	230124,348837209	86
-3,2	615815,024793388	121	53132,8461538462	13	699882,657142857	105
-3,1	117793,95412844	109	63510,7692307692	13	126824,212765957	94
-3	99397,7181818182	110	28549,2	5	103685,25	104
-2,9	89911,75	104	47861,4666666667	15	96510,2272727273	88
-2,8	241823,390804598	87	29844,25	8	266381,675324675	77
-2,7	160736,23255814	129	756706,666666667	9	116038,45	120
-2,6	140967,187969925	133	177139,416666667	12	138522,375	120
-2,5	121946,158227848	158	25838,2666666667	15	127642,278571429	140
-2,4	206604,6171875	128	16758,375	8	221770,220338983	118
-2,3	103888,115044248	113	27879,3	10	112741,04950495	101
-2,2	1224570,13636364	132	64718,4444444444	9	1309437,33333333	123
-2,1	281243,887323944	142	103629,545454545	11	296158,06870229	131
-2	373528,739884393	173	65795,7142857143	14	406285,064516129	155
-1,9	275113,067114094	149	63969	12	297720,125925926	135
-1,8	124868,314606742	178	106229,692307692	13	129417,51572327	159
-1,7	212580,144654088	159	28638,6153846154	13	231472,246478873	142
-1,6	807275,112149533	214	317212,038461538	26	889053,372972973	185
-1,5	137317,429245283	212	176496,4	15	134821,094240838	191
-1,4	141842,270114943	174	24862,1111111111	9	152527,082278481	158
-1,3	200699,633165829	199	105923,666666667	18	213264,853932584	178
-1,2	283320,299145299	234	103020,333333333	15	299068,49537037	216
-1,1	664420,314393939	264	346494,68	25	702968,189873418	237
-1	580393,958762887	291	53746,24	25	629021,733840304	263
-0,899999999999999	443625,4	255	131383,705882353	17	472419,752136752	234
-0,799999999999997	212287,672240803	299	41949,652173913	23	229100,558052434	267
-0,699999999999999	540072,661971831	355	248926,583333333	36	583640,21474359	312
-0,599999999999998	805899,363977486	533	83851,8245614035	57	902322,610638298	470
-0,5	279731,193288591	745	122877,438596491	57	294847,488954345	679
-0,399999999999999	557967,13507109	422	81809,65	20	565017,197969543	394
-0,299999999999997	447660,732638889	576	48966,2678571429	56	500348,400793651	504
-0,199999999999999	536820,594059406	606	71561	46	589238,92051756	541
-0,0999999999999979	982198,429394813	694	784096,327272727	55	1026252,34471545	615
0	526113,301195952	5435	107183,215077605	451	569945,385208333	4800
0,100000000000001	178546,427586207	435	20897,1666666667	30	144354,911428571	350
0,200000000000003	111825,396039604	707	28849,8787878788	66	94108,5542372881	590
0,300000000000001	70082,9681122449	784	36948,8275862069	87	63212,0540540541	666
0,400000000000002	84664,6795698925	465	55301,04	50	78262,1540469974	383
0,5	65469,5937873357	837	30914,0540540541	111	61784,0014388489	695
0,600000000000001	71032,3967479675	615	35750,3272727273	55	69669,2309124767	537
0,700000000000003	67535,1306122449	490	32798,2432432432	74	68529,5659898477	394
0,800000000000001	55323,2923351159	561	31905,5901639344	61	58797,587628866	485
0,900000000000002	74238,0886699507	406	23831,98	50	79045,9824046921	341
1	48250,1535893155	599	16353,96	75	51707,4568627451	510
1,1	38943,3191489362	470	15151,3015873016	63	42506,7525773196	388
1,2	47228,4523227384	409	26075,5789473684	57	46454,0267062315	337
1,3	40511,1939252336	428	14434,1851851852	54	43566,7131147541	366
1,4	56095,4606741573	356	23717,35	40	61086,0392156863	306
1,5	53565,5542168675	415	28868,6393442623	61	58021,2836676218	349
1,6	43991,0898058252	412	14749,5	48	45614,8171428571	350
1,7	60527,0455840456	351	22422	45	67413,2169491525	295
1,8	58525,5844504021	373	19706,7209302326	43	64400,31875	320
1,9	51311,1408450704	284	20140,53125	32	46477,8801652893	242
2	55867,7513227513	378	23104,2786885246	61	63155,9677419355	310
2,1	46242,5294117647	357	20712,75	40	48076,7903225806	310
2,2	61173,1762589928	278	45907,4666666667	30	62084,2394957983	238
2,3	63236,0863787375	301	19671,4222222222	45	66111,7741935484	248
2,4	46665,4664179105	268	30558,7741935484	31	49848,0434782609	230
2,5	61245,375	280	29720,8684210526	38	64670,1338912134	239
2,6	62925,9595588235	272	34018,6363636364	44	68621,9686098655	223
2,7	49452,9957081545	233	15555,76	25	55154,2361809045	199
2,8	53413,0426540284	211	27499,375	32	59374,816091954	174
2,9	45824,7623318386	223	11987,6896551724	29	50920,9675675676	185
3	55804,9122137405	262	16672,8965517241	29	60900,1096491228	228
3,1	54976,7429906542	214	11911,9	30	55097,6327683616	177
3,2	71778,2166666667	180	24853,0434782609	23	82857,6849315069	146
3,3	61383,855721393	201	9454,37037037037	27	70437,2781065089	169
3,4	115347,206521739	184	14185,6296296296	27	71118,2913907285	151
3,5	118428,126760563	213	17736,5	22	124772,704301075	186
3,6	50779,0980392157	204	16070,4230769231	26	57089,1734104046	173
3,7	41053,5080213904	187	9793,66666666667	24	47022,8782051282	156
3,8	63914,2259887006	177	18982,8965517241	29	72334,5793103448	145
3,9	42506,5029585799	169	17768,2916666667	24	46740,8071428571	140
4	91932,5154639175	194	20584,0357142857	28	105766,4625	160
4,1	50186,3641618497	173	16320,0952380952	21	52365,2739726027	146
4,2	57569,5923566879	157	20754,9583333333	24	64477,7461538462	130
4,3	49442,6686746988	166	27380,2222222222	18	46096,5244755245	143
4,4	28694,39375	160	21256,64	25	30057,3664122137	131
4,5	58959,4228187919	149	25648,3333333333	21	65295,432	125
4,6	67044,6794871795	156	35789,5263157895	19	70001,2611940299	134
4,7	53078,1118421053	152	12456,3333333333	24	61872,2540983607	122
4,8	107916,051094891	137	22962,2142857143	14	119514,94214876	121
4,9	63108,3740458015	131	20161,7058823529	17	70028,9363636364	110
5	36147,7769230769	130	5660,15384615385	13	35493,6194690265	113
5,1	56274,8790322581	124	29351,7391304348	23	62859,2626262626	99
5,2	47373,6717557252	131	28368,625	24	54092,6336633663	101
5,3	46437,7333333333	120	4533,55555555556	9	50682,8073394495	109
5,4	85745,0093457944	107	15993,0666666667	15	100016,295454545	88
5,5	48539,2368421053	114	18049,5	14	51025,1473684211	95
5,6	57649,702970297	101	111177,722222222	18	46340,5	82
5,7	60703,8018018018	111	66713,1904761905	21	60479,9310344828	87
5,8	54188,8983050847	118	50955,0833333333	12	55910,35	100
5,9	48418,8064516129	93	4397,36363636364	11	33110,7820512821	78
6	72018,0373831776	107	24497,7333333333	15	76771,8045977011	87
6,1	78341,5802469136	81	47416	7	70712,985915493	71
6,2	45120,5816326531	98	38180,2142857143	14	48226,4875	80
6,3	46198,41	100	40044,5833333333	12	47884,8139534884	86
6,4	47212,2307692308	78	79255	7	45080,6323529412	68
6,5	48186,6477272727	88	18026,2857142857	14	53302,1506849315	73
6,6	45895,8607594937	79	5641,42857142857	7	48639,2686567164	67
6,7	34258,421875	64	28190,9	10	35864,0384615385	52
6,8	50221,7659574468	94	25129,2307692308	13	56062,3974358974	78
6,9	52117,8805970149	67	6743	5	44811,8947368421	57
7	50128,8271604938	81	15002,7272727273	11	56419,9275362319	69
7,1	25485,4615384615	65	15239	8	26923,5614035088	57
7,2	85395,7733333333	75	14133,25	8	94548,1774193548	62
7,3	35579,676056338	71	19197,1538461538	13	38322,0535714286	56
7,4	30910,3913043478	69	9104,28571428571	7	33184,7833333333	60
7,5	35456,2888888889	45	4250	6	40966,6578947368	38
7,6	32443,8260869565	69	6643	8	35827,5409836066	61
7,7	36646,4482758621	58	26894,6	10	24809,1590909091	44
7,8	61477,0769230769	52	23179,6666666667	9	70104,0476190476	42
7,9	29228,0566037736	53	30279	5	26376,5652173913	46
8	23166,9333333333	60	34685,5	8	21394,8461538462	52
8,1	30545,8113207547	53	14092,7142857143	7	33139,6590909091	44
8,2	73294	48	5571,625	8	86838,475	40
8,3	48705,4137931034	58	13388,3333333333	6	53651,6666666667	51
8,4	54360,6956521739	46	28724	6	54955,0769230769	39
8,5	40081,9	40	20393,6	5	42894,5142857143	35
8,6	229127,88	50	13367,3	10	289808,076923077	39
8,7	68477,4864864865	37	39170	3	73216,8787878788	33
8,8	28363,3125	48	7636,5	8	32508,675	40
8,9	32728,5952380952	42	8818,6	5	31764,1111111111	36
9	31675,1627906977	43	17094,2222222222	9	20124,8333333333	30
9,1	98393,7045454545	44	12016,3333333333	3	97156,85	40
9,2	22923,25	40	9594	7	26324,59375	32
9,3	53098,1515151515	33	9496,75	4	59112,1379310345	29
9,4	22183,3703703704	27	19255	2	22971,25	24
9,5	32749,7105263158	38	2723,66666666667	6	38379,59375	32
9,6	65078,3243243243	37	14547	7	76868,9666666667	30
9,7	55163,5757575758	33	80105	2	53554,4516129032	31
9,8	108416,37037037	27	8367,8	5	137400,142857143	21
9,9	29401,6923076923	26	0	1	30232,5909090909	22

## Sheet: Figure1B
time	number_ALL	number_LTBI	number_Uninfected
-9,9	8	0	8
-9,8	12	2	9
-9,7	16	0	16
-9,6	10	0	10
-9,5	10	0	10
-9,4	14	1	13
-9,3	12	1	11
-9,2	13	0	12
-9,1	13	1	12
-9	13	1	12
-8,9	13	0	13
-8,8	10	0	10
-8,7	15	1	14
-8,6	8	1	7
-8,5	15	1	14
-8,4	14	1	13
-8,3	8	0	8
-8,2	11	0	11
-8,1	15	0	15
-8	15	1	14
-7,9	18	1	17
-7,8	13	0	12
-7,7	18	3	15
-7,6	21	1	20
-7,5	20	2	18
-7,4	12	1	11
-7,3	13	0	13
-7,2	16	1	15
-7,1	16	0	16
-7	9	0	9
-6,9	17	0	17
-6,8	15	0	15
-6,7	22	0	21
-6,6	13	0	12
-6,5	19	1	16
-6,4	26	0	24
-6,3	33	0	32
-6,2	22	0	22
-6,1	19	0	17
-6	14	3	11
-5,9	25	0	24
-5,8	25	1	24
-5,7	25	0	24
-5,6	26	0	26
-5,5	21	0	21
-5,4	19	1	16
-5,3	39	2	36
-5,2	25	3	22
-5,1	26	0	26
-5	40	0	35
-4,9	39	1	37
-4,8	29	1	27
-4,7	45	1	43
-4,6	38	0	37
-4,5	34	1	33
-4,4	42	1	38
-4,3	49	0	45
-4,2	63	7	50
-4,1	45	1	44
-4	45	0	44
-3,9	38	1	36
-3,8	41	1	37
-3,7	52	4	42
-3,6	49	2	46
-3,5	54	0	50
-3,4	36	0	35
-3,3	55	0	55
-3,2	56	2	48
-3,1	56	2	54
-3	74	1	68
-2,9	58	4	54
-2,8	66	0	63
-2,7	67	1	60
-2,6	73	1	69
-2,5	92	1	87
-2,4	81	0	75
-2,3	74	0	70
-2,2	85	1	82
-2,1	118	4	111
-2	136	0	127
-1,9	121	1	107
-1,8	100	4	92
-1,7	116	4	107
-1,6	126	4	112
-1,5	131	1	109
-1,4	134	5	113
-1,3	126	4	112
-1,2	169	2	160
-1,1	157	3	147
-1	182	8	167
-0,899999999999999	162	5	146
-0,799999999999997	151	4	127
-0,699999999999999	187	4	172
-0,599999999999998	283	11	260
-0,5	290	2	273
-0,399999999999999	261	8	228
-0,299999999999997	244	7	212
-0,199999999999999	379	14	319
-0,0999999999999979	709	11	628
0	2696	47	1930
0,100000000000001	395	7	331
0,200000000000003	265	4	211
0,300000000000001	230	0	189
0,400000000000002	227	5	189
0,5	220	3	177
0,600000000000001	230	2	192
0,700000000000003	205	1	178
0,800000000000001	191	2	168
0,900000000000002	207	3	178
1	212	3	185
1,1	197	2	173
1,2	153	5	132
1,3	162	4	136
1,4	177	2	148
1,5	150	1	127
1,6	141	2	120
1,7	157	1	136
1,8	126	0	108
1,9	123	1	109
2	149	0	130
2,1	137	2	118
2,2	127	1	120
2,3	105	1	92
2,4	119	0	109
2,5	115	3	93
2,6	102	3	90
2,7	96	0	88
2,8	109	4	88
2,9	89	5	76
3	83	1	67
3,1	105	2	100
3,2	83	1	73
3,3	72	2	65
3,4	85	1	75
3,5	67	1	62
3,6	76	2	72
3,7	64	0	59
3,8	52	2	44
3,9	41	1	37
4	53	1	46
4,1	55	0	47
4,2	48	1	45
4,3	55	2	45
4,4	60	6	50
4,5	55	1	42
4,6	46	0	43
4,7	53	3	46
4,8	34	0	29
4,9	40	1	36
5	50	1	38
5,1	46	2	34
5,2	31	0	31
5,3	32	0	28
5,4	36	1	33
5,5	24	0	23
5,6	42	1	36
5,7	27	1	26
5,8	25	1	22
5,9	30	1	27
6	24	0	21
6,1	28	2	21
6,2	30	0	27
6,3	21	2	16
6,4	29	1	26
6,5	34	3	29
6,6	35	1	33
6,7	21	2	18
6,8	31	2	28
6,9	14	0	14
7	28	1	22
7,1	14	0	14
7,2	22	2	17
7,3	26	1	22
7,4	17	0	15
7,5	18	1	16
7,6	22	0	19
7,7	20	0	20
7,8	19	3	16
7,9	29	2	24
8	24	0	22
8,1	24	0	22
8,2	17	0	15
8,3	16	0	15
8,4	12	0	10
8,5	15	1	13
8,6	24	1	21
8,7	10	2	7
8,8	10	1	9
8,9	12	0	12
9	12	0	11
9,1	15	0	14
9,2	14	0	13
9,3	23	1	20
9,4	14	0	12
9,5	12	0	8
9,6	19	1	17
9,7	16	1	14
9,8	17	1	14
9,9	9	0	9

## Sheet: Figure3A
x_LTBI	y_LTBI	x_noTB	y_noTB	x_activeTB	y_activeTB
0,891574427059868	6,89405756906394e-05	1,21016234166747	1,04613785191829e-05	1,29706982233817	0,000210427672834865
0,903890622257519	8,47030888819067e-05	1,22310760356248	1,44866193802695e-05	1,30993292342552	0,000239632648803413
0,916206817455171	0,000103819035816711	1,2360528654575	1,98130721650342e-05	1,32279602451288	0,000271867877492775
0,928523012652823	0,00012709137254566	1,24899812735251	2,67734173885326e-05	1,33565912560023	0,000307302043304409
0,940839207850474	0,000154530971199176	1,26194338924753	3,5759561300343e-05	1,34852222668759	0,000348323129078299
0,953155403048126	0,000186660506338451	1,27488865114254	4,73923198646755e-05	1,36138532777495	0,000393498510593808
0,965471598245778	0,000224032548586255	1,28783391303756	6,25803196691029e-05	1,3742484288623	0,000442974100108348
0,977787793443429	0,000267228648704649	1,30077917493257	8,16702991408063e-05	1,38711152994966	0,000497531267015813
0,990103988641081	0,000318826060688986	1,31372443682758	0,000105374821097494	1,39997463103701	0,000559511951204165
1,00242018383873	0,00037819302773358	1,3266696987226	0,000134465093629559	1,41283773212437	0,000627102815264139
1,01473637903638	0,000445835140611499	1,33961496061761	0,000169761118221346	1,42570083321172	0,000700561016024606
1,02705257423404	0,000522421155994514	1,35256022251263	0,000212118863002573	1,43856393429908	0,000781815167134798
1,03936876943169	0,00060861374990398	1,36550548440764	0,000262414420642829	1,45142703538643	0,000872200531015767
1,05168496462934	0,000706313724632032	1,37845074630266	0,00032231448612208	1,46429013647379	0,000969982345960811
1,06400115982699	0,000817126820410064	1,39139600819767	0,000393015255322034	1,47715323756115	0,00107544753841744
1,07631735502464	0,000939766392962897	1,40434127009268	0,000474430687445479	1,4900163386485	0,0011922125058851
1,08863355022229	0,00107465741254074	1,4172865319877	0,000567171687708085	1,50287943973586	0,00131959285049468
1,10094974541995	0,00122214399307662	1,43023179388271	0,000671702540285899	1,51574254082321	0,00145630910475486
1,1132659406176	0,0013824826149057	1,44317705577773	0,000788313328756827	1,52860564191057	0,00160265837930948
1,12558213581525	0,00155901012998327	1,45612231767274	0,000917095095894941	1,54146874299792	0,00176446361200056
1,1378983310129	0,0017488117674976	1,46906757956776	0,00105791855886978	1,55433184408528	0,00193786407227728
1,15021452621055	0,00195105531145514	1,48201284146277	0,00121157089599966	1,56719494517263	0,00212251027472174
1,1625307214082	0,00216522216883077	1,49495810335778	0,00137662832836283	1,58005804625999	0,00231953715710809
1,17484691660586	0,0023906350487056	1,5079033652528	0,001551326103995	1,59292114734735	0,00253474186925791
1,18716311180351	0,00262731700216564	1,52084862714781	0,00173444182957743	1,6057842484347	0,0027626057445479
1,19947930700116	0,00287421437341961	1,53379388904283	0,00192459929214537	1,61864734952206	0,00300333819578108
1,21179550219881	0,00312794215670079	1,54673915093784	0,00212031989989856	1,63151045060941	0,00325989364070327
1,22411169739646	0,00338684968380007	1,55968441283286	0,00232008301995186	1,64437355169677	0,003534940793016
1,23642789259411	0,00364914505737403	1,57262967472787	0,00252239445557444	1,65723665278412	0,00382377945788768
1,24874408779177	0,00391290201456497	1,58557493662288	0,00272582436355931	1,67009975387148	0,00412651147951974
1,26106028298942	0,00417501354293068	1,5985201985179	0,00292896336833216	1,68296285495883	0,00444794736323865
1,27337647818707	0,00443246589209824	1,61146546041291	0,00313117165282013	1,69582595604619	0,00478675961748981
1,28569267338472	0,0046830207507817	1,62441072230793	0,0033322767869465	1,70868905713355	0,00513961703893098
1,29800886858237	0,00492438575535148	1,63735598420294	0,00353258366502824	1,7215521582209	0,00550647254324314
1,31032506378002	0,00515429505316534	1,65030124609796	0,00373290221962296	1,73441525930826	0,00589353037064565
1,32264125897768	0,00536904101214589	1,66324650799297	0,00393455613137286	1,74727836039561	0,00629538004022741
1,33495745417533	0,00556374355520155	1,67619176988798	0,00413937101635858	1,76014146148297	0,00671036943044936
1,34727364937298	0,00573942176894137	1,689137031783	0,00435117174162572	1,77300456257032	0,00713862996951645
1,35958984457063	0,00589459545261732	1,70208229367801	0,00457243066450804	1,78586766365768	0,00758561927662304
1,37190603976828	0,00602802164138244	1,71502755557303	0,00480613902564611	1,79873076474503	0,00804396146641703
1,38422223496593	0,00613870865225432	1,72797281746804	0,00505535073836737	1,81159386583239	0,00851321487380031
1,39653843016358	0,00622064151747884	1,74091807936306	0,0053229960784827	1,82445696691975	0,00899442188096156
1,40885462536124	0,00627764143031952	1,75386334125807	0,00561174595910513	1,8373200680071	0,00948843563607567
1,42117082055889	0,00631164734142682	1,76680860315308	0,00592388214257839	1,85018316909446	0,00999044666808795
1,43348701575654	0,0063235449110996	1,7797538650481	0,00626169727070853	1,86304627018181	0,0104998398315916
1,44580321095419	0,006314554151774	1,79269912694311	0,00662983190678918	1,87590937126917	0,0110173940874927
1,45811940615184	0,00628498785825837	1,80564438883813	0,00702436039298821	1,88877247235652	0,0115409818463108
1,47043560134949	0,00623595621569745	1,81858965073314	0,00744443931681719	1,90163557344388	0,0120681181977642
1,48275179654715	0,00617415622759709	1,83153491262816	0,00788853260619927	1,91449867453123	0,0125980644941333
1,4950679917448	0,00610255523465063	1,84448017452317	0,00835447665758081	1,92736177561859	0,0131298769816924
1,50738418694245	0,00602432488328052	1,85742543641818	0,00883956573415979	1,94022487670595	0,0136611416679853
1,5197003821401	0,00594282284724245	1,8703706983132	0,00934065466627882	1,9530879777933	0,0141908859204356
1,53201657733775	0,00586296332359963	1,88331596020821	0,00985465240361454	1,96595107888066	0,0147183263604265
1,5443327725354	0,00579006876461781	1,89626122210323	0,0103775435378822	1,97881417996801	0,01523944676636
1,55664896773306	0,00572774550136913	1,90920648399824	0,0109041874971793	1,99167728105537	0,0157547031621468
1,56896516293071	0,00567962479266399	1,92215174589326	0,0114311659335985	2,00454038214272	0,016263431065257
1,58128135812836	0,00564924452988241	1,93509700778827	0,0119553341989429	2,01740348323008	0,016763832665979
1,59359755332601	0,00564171193151805	1,94804226968328	0,012473876205471	2,03026658431744	0,0172512879575931
1,60591374852366	0,0056655521583237	1,9609875315783	0,0129843380708268	2,04312968540479	0,017728596154124
1,61822994372131	0,0057186279419124	1,97393279347331	0,0134846404975579	2,05599278649215	0,0181952288520825
1,63054613891897	0,00580317173981383	1,98687805536833	0,0139720477380418	2,0688558875795	0,0186475133366108
1,64286233411662	0,00592109075044487	1,99982331726334	0,0144445996554755	2,08171898866686	0,0190834782202722
1,65517852931427	0,00607395613845153	2,01276857915836	0,0149024618767154	2,09458208975421	0,0195065174992351
1,66749472451192	0,00627043118701621	2,02571384105337	0,0153447620026649	2,10744519084157	0,0199163839667664
1,67981091970957	0,00650683463758301	2,03865910294838	0,0157706711067158	2,12030829192892	0,0203075868315867
1,69212711490722	0,00677992614217438	2,0516043648434	0,0161793461261068	2,13317139301628	0,0206826690418617
1,70444331010488	0,00708909784592136	2,06454962673841	0,0165698862523047	2,14603449410364	0,021044257719355
1,71675950530253	0,00743339937806218	2,07749488863343	0,016941306176652	2,15889759519099	0,0213924574453457
1,72907570050018	0,00781322869092842	2,09044015052844	0,0172902911957673	2,17176069627835	0,0217211526380433
1,74139189569783	0,0082314281147028	2,10338541242346	0,0176161128207322	2,1846237973657	0,0220371746975382
1,75370809089548	0,0086779170929523	2,11633067431847	0,0179191379881309	2,19748689845306	0,0223417312846021
1,76602428609313	0,00915022651042611	2,12927593621348	0,0181985891812594	2,21034999954041	0,0226345742991508
1,77834048129079	0,00964576875490916	2,1422211981085	0,0184540688913612	2,22321310062777	0,0229134932335156
1,79065667648844	0,0101618617006054	2,15516646000351	0,0186857050337135	2,23607620171512	0,0231847104536636
1,80297287168609	0,0106982904392524	2,16811172189853	0,0188942969218937	2,24893930280248	0,0234491116190134
1,81528906688374	0,0112493102575307	2,18105698379354	0,0190814569203382	2,26180240388984	0,0237068965692567
1,82760526208139	0,0118108278827975	2,19400224568856	0,0192480085084144	2,27466550497719	0,0239604569642755
1,83992145727904	0,0123805316130046	2,20694750758357	0,0194007935504694	2,28752860606455	0,0242129479235151
1,8522376524767	0,0129563035384825	2,21989276947858	0,0195461584189729	2,3003917071519	0,024465539642311
1,86455384767435	0,0135363252741969	2,2328380313736	0,0196907862238685	2,31325480823926	0,0247211675966439
1,876870042872	0,0141188820898779	2,24578329326861	0,0198423230536459	2,32611790932661	0,0249831916394992
1,88918623806965	0,0147021470947418	2,25872855516363	0,020009227337001	2,33898101041397	0,0252524717749797
1,9015024332673	0,0152855628639469	2,27167381705864	0,0202005790219346	2,35184411150132	0,0255303565279963
1,91381862846495	0,0158688409099165	2,28461907895366	0,0204258510234237	2,36470721258868	0,0258251386081839
1,92613482366261	0,0164519522666071	2,29756434084867	0,0207035668484462	2,37757031367604	0,0261359952335004
1,93845101886026	0,0170353132453855	2,31050960274368	0,0210381462713612	2,39043341476339	0,0264632509809853
1,95076721405791	0,0176198493282222	2,3234548646387	0,0214370580109983	2,40329651585075	0,0268090974714023
1,96308340925556	0,0182063777152883	2,33640012653371	0,0219071488147195	2,4161596169381	0,0271871910189089
1,97539960445321	0,0187957663351546	2,34934538842873	0,0224538300432043	2,42902271802546	0,0275893758588073
1,98771579965086	0,0193888827704868	2,36229065032374	0,023080865809172	2,44188581911281	0,0280169543069138
2,00003199484852	0,0199867366498496	2,37523591221876	0,0237902032745724	2,45474892020017	0,0284763131531897
2,01234819004617	0,0205914754347981	2,38818117411377	0,024583066148274	2,46761202128752	0,0289776215932193
2,02466438524382	0,0212021565840746	2,40112643600878	0,0254674609355394	2,48047512237488	0,0295111592004108
2,03698058044147	0,0218187124309651	2,4140716979038	0,0264251229275883	2,49333822346224	0,0300780175237219
2,04929677563912	0,0224407806098056	2,42701695979881	0,0274489088015064	2,50620132454959	0,030690500588945
2,06161297083677	0,0230676938452962	2,43996222169383	0,0285301988131459	2,51906442563695	0,0313501801518633
2,07392916603443	0,023698655485003	2,45290748358884	0,0296591617651229	2,5319275267243	0,0320484833347417
2,08624536123208	0,0243309110954336	2,46585274548386	0,030825048207572	2,54479062781166	0,0327862014475178
2,09856155642973	0,0249618240946424	2,47879800737887	0,0320165059754089	2,55765372889901	0,0335823238444902
2,11087775162738	0,0255889292205736	2,49174326927388	0,0332218978238966	2,57051682998637	0,0344262512777594
2,12319394682503	0,0262095596203574	2,5046885311689	0,0344269155536022	2,58337993107372	0,0353128727547858
2,13551014202268	0,026820609368905	2,51763379306391	0,0356194315962434	2,59624303216108	0,0362426175396518
2,14782633722033	0,02741452278394	2,53057905495893	0,0367901208582115	2,60910613324844	0,0372407457748901
2,16014253241799	0,0279909002708734	2,54352431685394	0,0379309688312683	2,62196923433579	0,0382831295631646
2,17245872761564	0,0285470890938197	2,55646957874896	0,0390354513610794	2,63483233542315	0,039369600725388
2,18477492281329	0,0290807153434152	2,56941484064397	0,0400986744490489	2,6476954365105	0,0405057675561264
2,19709111801094	0,0295897250973347	2,58236010253898	0,0411174735026896	2,66055853759786	0,0417047803140278
2,20940731320859	0,030068170668379	2,595305364434	0,0420873153643292	2,67342163868521	0,0429468750819208
2,22172350840624	0,03051573549793	2,60825062632901	0,0430082484464828	2,68628473977257	0,044231638555785
2,2340397036039	0,0309363276341133	2,62119588822403	0,0438882757007097	2,69914784085992	0,0455691924836004
2,24635589880155	0,0313311359133242	2,63414115011904	0,044732311703127	2,71201094194728	0,0469597525541699
2,2586720939992	0,0317020281914036	2,64708641201406	0,0455465995016987	2,72487404303464	0,0483896120837981
2,27098828919685	0,0320514360432747	2,66003167390907	0,046338521235264	2,73773714412199	0,0498579788902823
2,2833044843945	0,0323802541690656	2,67297693580408	0,0471163898414411	2,75060024520935	0,0513775671955204
2,29562067959215	0,0326995802202486	2,6859221976991	0,0478892241505323	2,7634633462967	0,0529377905841725
2,30793687478981	0,0330151620958366	2,69886745959411	0,0486682059695739	2,77632644738406	0,0545310133984704
2,32025306998746	0,033333232949353	2,71181272148913	0,0494655987892241	2,78918954847141	0,0561561126751444
2,33256926518511	0,0336604688257362	2,72475798338414	0,0502902179128081	2,80205264955877	0,0578256224539638
2,34488546038276	0,0340080229220919	2,73770324527916	0,0511506487034704	2,81491575064612	0,0595224818731682
2,35720165558041	0,0343877751944341	2,75064850717417	0,0520546218416175	2,82777885173348	0,0612439904846106
2,36951785077806	0,0348048566552727	2,76359376906918	0,0530088180716926	2,84064195282084	0,0629904701289164
2,38183404597572	0,0352667218779873	2,7765390309642	0,0540187005061111	2,85350505390819	0,0647659920870447
2,39415024117337	0,0357806087353815	2,78948429285921	0,0550883779850597	2,86636815499555	0,0665579951900522
2,40646643637102	0,0363534830624059	2,80242955475423	0,0562284964149458	2,8792312560829	0,0683649566617438
2,41878263156867	0,0370130516687974	2,81537481664924	0,0574345508870284	2,89209435717026	0,0701873389767866
2,43109882676632	0,0377480658209266	2,82832007854426	0,0587023554917384	2,90495745825761	0,0720220252731971
2,44341502196397	0,0385624932003924	2,84126534043927	0,060029268846062	2,91782055934497	0,0738630977671612
2,45573121716163	0,0394597899969378	2,85421060233428	0,0614115869632213	2,93068366043232	0,0757090516680642
2,46804741235928	0,040442632581576	2,8671558642293	0,0628447592504747	2,94354676151968	0,0775579740233506
2,48036360755693	0,0415245241226129	2,88010112612431	0,0643236294322121	2,95640986260704	0,079405574659979
2,49267980275458	0,0427074746732968	2,89304638801933	0,0658426961404264	2,96927296369439	0,0812500716271212
2,50499599795223	0,0439768037515433	2,90599164991434	0,0674006532238148	2,98213606478175	0,0830901398265708
2,51731219314988	0,0453303211985052	2,91893691180936	0,0689866933750659	2,9949991658691	0,0849197897935348
2,52962838834754	0,0467651195832703	2,93188217370437	0,070596079924063	3,00786226695646	0,0867390172524908
2,54194458354519	0,0482776037280504	2,94482743559938	0,072225556774091	3,02072536804381	0,0885474918332264
2,55426077874284	0,0498807505643702	2,9577726974944	0,0738728915993097	3,03358846913117	0,0903436123720986
2,56657697394049	0,0515489906261254	2,97071795938941	0,0755369418756734	3,04645157021853	0,0921189968468163
2,57889316913814	0,0532755321259741	2,98366322128443	0,0772176770383801	3,05931467130588	0,0938794108014963
2,59120936433579	0,0550545936329069	2,99660848317944	0,0789163827978647	3,07217777239324	0,0956244316669019
2,60352555953345	0,0568803843153977	3,00955374507446	0,0806389506836835	3,08504087348059	0,0973506765099684
2,6158417547311	0,058751160231016	3,02249900696947	0,0823860646936611	3,09790397456795	0,0990541663032762
2,62815794992875	0,0606602738819225	3,03544426886448	0,084161822175009	3,1107670756553	0,100741350404719
2,6404741451264	0,0625970910310068	3,0483895307595	0,0859707304307967	3,12363017674266	0,102412406966709
2,65279034032405	0,0645582815962491	3,06133479265451	0,0878175697373469	3,13649327783001	0,10406298078362
2,6651065355217	0,0665413267289161	3,07428005454953	0,0897072765905097	3,14935637891737	0,105695317620497
2,67742273071935	0,0685445731654943	3,08722531644454	0,0916448506363702	3,16221948000473	0,107314328516715
2,68973892591701	0,0705731010054552	3,10017057833956	0,0936375814373639	3,17508258109208	0,108920815084768
2,70205512111466	0,0726247711992548	3,11311584023457	0,0956972353868782	3,18794568217944	0,110512058713223
2,71437131631231	0,0747027631182163	3,12606110212958	0,0978217785444125	3,20080878326679	0,112094411617702
2,72668751150996	0,0768119525704249	3,1390063640246	0,100016351250064	3,21367188435415	0,113670646340491
2,73900370670761	0,078958356569398	3,15195162591961	0,102286333567197	3,2265349854415	0,115242128577922
2,75131990190526	0,0811555385424466	3,16489688781463	0,104637444984599	3,23939808652886	0,116811804381223
2,76363609710292	0,0834214215452265	3,17784214970964	0,107075835505533	3,25226118761621	0,118384243062211
2,77595229230057	0,0857589375370517	3,19078741160466	0,109608161858666	3,26512428870357	0,119961286405083
2,78826848749822	0,0881796136408534	3,20373267349967	0,112249063013037	3,27798738979093	0,121546305122969
2,80058468269587	0,0906954874259316	3,21667793539468	0,115013032778591	3,29085049087828	0,12314777752068
2,81290087789352	0,0933190239979293	3,2296231972897	0,117898006057217	3,30371359196564	0,124764779492878
2,82521707309117	0,0960980309024158	3,24256845918471	0,120912774323786	3,31657669305299	0,126399362414553
2,83753326828883	0,0990248548072513	3,25551372107973	0,124066085531676	3,32943979414035	0,128060436772289
2,84984946348648	0,102106590946029	3,26845898297474	0,12736636556263	3,3423028952277	0,129754877031163
2,86216565868413	0,105354379234066	3,28140424486976	0,130821413224824	3,35516599631506	0,131478469580445
2,87448185388178	0,108778531490968	3,29434950676477	0,134438077040203	3,36802909740241	0,133233244849264
2,88679804907943	0,112407685792564	3,30729476865978	0,138238098811056	3,38089219848977	0,135036955542295
2,89911424427708	0,116269924758731	3,3202400305548	0,14222259803663	3,39375529957713	0,136886676423106
2,91143043947474	0,120334459969679	3,33318529244981	0,146379010964937	3,40661840066448	0,13877828333063
2,92374663467239	0,124603521871112	3,34613055434483	0,150705433513543	3,41948150175184	0,140713556087441
2,93606282987004	0,129077600852046	3,35907581623984	0,155197771223027	3,43234460283919	0,142721177739075
2,94837902506769	0,133755412481913	3,37202107813486	0,159849859171647	3,44520770392655	0,144781370379492
2,96069522026534	0,138677955059657	3,38496634002987	0,164653667809159	3,4580708050139	0,14689367046675
2,97301141546299	0,143798173825823	3,39791160192488	0,169599590727374	3,47093390610126	0,149064715618412
2,98532761066065	0,149095897745994	3,4108568638199	0,174690952441302	3,48379700718861	0,151318337415888
2,9976438058583	0,154559180048711	3,42380212571491	0,179903666178939	3,49666010827597	0,153629854619891
3,00996000105595	0,160174485036286	3,43674738760993	0,185220000444888	3,50952320936333	0,155999924651364
3,0222761962536	0,165936282572714	3,44969264950494	0,190629289268946	3,52238631045068	0,15844289010723
3,03459239145125	0,171830313578974	3,46263791139996	0,196121861793924	3,53524941153804	0,160966650537885
3,0469085866489	0,177810224182141	3,47558317329497	0,201689224790311	3,54811251262539	0,163550908044822
3,05922478184656	0,18385563757429	3,48852843518998	0,207324134389583	3,56097561371275	0,16619565367281
3,07154097704421	0,189945614252094	3,501473697085	0,213020549767849	3,5738387148001	0,168922130227376
3,08385717224186	0,196058749251439	3,51441895898001	0,21878101271892	3,58670181588746	0,171720356879124
3,09617336743951	0,202165354704315	3,52736422087503	0,224592877693008	3,59956491697481	0,174577031464638
3,10848956263716	0,208234235926172	3,54030948277004	0,230450138167155	3,61242801806217	0,177491498765686
3,12080575783481	0,214244715547698	3,55325474466506	0,236346903356029	3,62529111914953	0,180489313963669
3,13312195303247	0,220176430729846	3,56620000656007	0,242275700488182	3,63815422023688	0,183544904871932
3,14543814823012	0,22600973999296	3,57914526845508	0,24822703997309	3,65101732132424	0,186652662461623
3,15775434342777	0,231715123578925	3,5920905303501	0,254189082442978	3,66388042241159	0,189813925102095
3,17007053862542	0,237248086041872	3,60503579224511	0,260147265052092	3,67674352349895	0,193047135023469
3,18238673382307	0,242619302997657	3,61798105414013	0,266076277526702	3,6896066245863	0,196324594809963
3,19470292902072	0,247816050045013	3,63092631603514	0,27195603478916	3,70246972567366	0,199644677885838
3,20701912421837	0,252827121004745	3,64387157793016	0,277764716201536	3,71533282676101	0,20301248602138
3,21933531941603	0,257642867494854	3,65681683982517	0,283480263879945	3,72819592784837	0,206430455554461
3,23165151461368	0,262210735134654	3,66976210172018	0,289081314439476	3,74105902893573	0,209881427767376
3,24396770981133	0,266552492278578	3,6827073636152	0,294548158581915	3,75392213002308	0,213363622839052
3,25628390500898	0,270681881225493	3,69565262551021	0,299863696016554	3,76678523111044	0,216882840232394
3,26860010020663	0,274599496125205	3,70859788740523	0,305008354803404	3,77964833219779	0,220432129440378
3,28091629540428	0,278307682404951	3,72154314930024	0,309954797361272	3,79251143328515	0,224002771378539
3,29323249060194	0,281798187624104	3,73448841119526	0,314725669077074	3,8053745343725	0,227593068920886
3,30554868579959	0,285051011609039	3,74743367309027	0,319326400136427	3,81823763545986	0,231207004100726
3,31786488099724	0,28812197463607	3,76037893498528	0,323767504302295	3,83110073654721	0,234835303098634
3,33018107619489	0,291023182767582	3,7733241968803	0,328064054012788	3,84396383763457	0,238474699074427
3,34249727139254	0,29376813735807	3,78626945877531	0,332234976050244	3,85682693872193	0,242123904234997
3,35481346659019	0,296371684414554	3,79921472067033	0,33630219271681	3,86969003980928	0,24578390395787
3,36712966178785	0,298831095615543	3,81215998256534	0,340286624672547	3,88255314089664	0,249448624867615
3,3794458569855	0,301187999217892	3,82510524446036	0,344217431846579	3,89541624198399	0,253117314178652
3,39176205218315	0,303472409223204	3,83805050635537	0,348126302930638	3,90827934307135	0,256789406594196
3,4040782473808	0,305704763026973	3,85099576825038	0,352034155570737	3,9211424441587	0,26046413135576
3,41639444257845	0,307905976117424	3,8639410301454	0,355959090613241	3,93400554524606	0,264140289694282
3,4287106377761	0,310098492963487	3,87688629204041	0,359916048392924	3,94686864633341	0,267817864852393
3,44102683297376	0,312317872546729	3,88983155393543	0,363916662619975	3,95973174742077	0,27149741176107
3,45334302817141	0,314587268312573	3,90277681583044	0,36796930840914	3,97259484850813	0,275180087478446
3,46565922336906	0,316927391444896	3,91572207772546	0,372084770311523	3,98545794959548	0,278866334175274
3,47797541856671	0,319358349346373	3,92866733962047	0,376265415887687	3,99832105068284	0,282556950990047
3,49029161376436	0,321899563968414	3,94161260151548	0,380506808232739	4,01118415177019	0,286256409063234
3,50260780896201	0,324599051759774	3,9545578634105	0,38480877402444	4,02404725285755	0,289966601177621
3,51492400415967	0,32746960261249	3,96750312530551	0,389171297519637	4,0369103539449	0,293688199230658
3,52724019935732	0,330512429194424	3,98044838720053	0,393594988042539	4,04977345503226	0,297422792491774
3,53955639455497	0,3337400563047	3,99339364909554	0,398081425007121	4,06263655611961	0,301183662668282
3,55187258975262	0,337163510648957	4,00633891099056	0,402633366723283	4,07549965720697	0,304967011663845
3,56418878495027	0,340800948946007	4,01928417288557	0,407263832608894	4,08836275829433	0,308774630216638
3,57650498014792	0,344705718091233	4,03222943478058	0,411974969533026	4,10122585938168	0,312612096152012
3,58882117534558	0,348830625503636	4,0451746966756	0,416768670507135	4,11408896046904	0,31649732080366
3,60113737054323	0,353176967389265	4,05811995857061	0,421650056639359	4,12695206155639	0,320420414351364
3,61345356574088	0,357744448748672	4,07106522046563	0,426623088809051	4,13981516264375	0,324383945606515
3,62576976093853	0,362531216429918	4,08401048236064	0,431689954137075	4,1526782637311	0,328402263250545
3,63808595613618	0,367570231843727	4,09695574425566	0,436850496948844	4,16554136481846	0,332487612530533
3,65040215133383	0,372837188134569	4,10990100615067	0,442101717687195	4,17840446590581	0,336627700637784
3,66271834653149	0,378300763423652	4,12284626804568	0,447447380155764	4,19126756699317	0,340824961652458
3,67503454172914	0,38395181292538	4,1357915299407	0,452863545923946	4,20413066808053	0,345106175903309
3,68735073692679	0,389780421868978	4,14873679183571	0,458332545526417	4,21699376916788	0,349467175645709
3,69966693212444	0,395780330316366	4,16168205373073	0,463836159153622	4,22985687025524	0,353897343914575
3,71198312732209	0,401969377332759	4,17462731562574	0,469354172273597	4,24271997134259	0,358398484261437
3,72429932251974	0,408293351920097	4,18757257752076	0,474865166593093	4,25558307242995	0,36301061905059
3,7366155177174	0,414740742984109	4,20051783941577	0,480347410626882	4,2684461735173	0,367704770164737
3,74893171291505	0,421300295797976	4,21346310131078	0,485779669292356	4,28130927460466	0,372476286692352
3,7612479081127	0,427961072279584	4,2264083632058	0,491127453396684	4,29417237569201	0,377330645799748
3,77356410331035	0,434724970676539	4,23935362510081	0,496385560695329	4,30703547677937	0,382302517198329
3,785880298508	0,441573209740502	4,25229888699583	0,501544815719909	4,31989857786673	0,387351308593967
3,79819649370565	0,448487058550433	4,26524414889084	0,506600838280377	4,33276167895408	0,392475904836784
3,81051268890331	0,455458944188824	4,27818941078586	0,511554115563935	4,34562478004144	0,397688835063117
3,82282888410096	0,462481884224499	4,29113467268087	0,516409810646716	4,35848788112879	0,402997488168968
3,83514507929861	0,46955010247399	4,30407993457588	0,521177306278	4,37135098221615	0,408371061688645
3,84746127449626	0,476664715364631	4,3170251964709	0,525867793314599	4,3842140833035	0,413806576281543
3,85977746969391	0,483808841576218	4,32997045836591	0,530494134274372	4,39707718439086	0,419316479322398
3,87209366489156	0,490977407765148	4,34291572026093	0,5350823051335	4,40994028547822	0,42488473254093
3,88440986008922	0,498165172887742	4,35586098215594	0,539645174723303	4,42280338656557	0,430492687398734
3,89672605528687	0,505366640382263	4,36880624405096	0,544191492839725	4,43566648765293	0,43613549498483
3,90904225048452	0,51257538617449	4,38175150594597	0,548724459680452	4,44852958874028	0,441813120535026
3,92135844568217	0,519779841845457	4,39469676784098	0,55324048463154	4,46139268982764	0,447502137900715
3,93367464087982	0,52697013137521	4,407642029736	0,55772817517134	4,47425579091499	0,453193276411507
3,94599083607747	0,53413601418311	4,42058729163101	0,56216246676403	4,48711889200235	0,45887964909699
3,95830703127512	0,541266026414826	4,43353255352603	0,566497929600891	4,4999819930897	0,464534065800075
3,97062322647278	0,54834702750853	4,44647781542104	0,570696897767718	4,51284509417706	0,470151242184776
3,98293942167043	0,55533892956913	4,45942307731606	0,574709433604543	4,52570819526442	0,475723554978715
3,99525561686808	0,56223711453786	4,47236833921107	0,578480682615904	4,53857129635177	0,481232335077058
4,00757181206573	0,569022127645351	4,48531360110608	0,581952721889647	4,55143439743913	0,486637634643527
4,01988800726338	0,575673332972228	4,4982588630011	0,58506657608443	4,56429749852648	0,491954294704693
4,03220420246103	0,582168982026361	4,51120412489611	0,587764352014224	4,57716059961384	0,497174419295658
4,04452039765869	0,588455439940905	4,52414938679113	0,589946002165317	4,59002370070119	0,502254007279149
4,05683659285634	0,594494053180901	4,53709464868614	0,591551706207244	4,60288680178855	0,507170176402786
4,06915278805399	0,600285792663232	4,55003991058116	0,592588805176581	4,6157499028759	0,511946565185468
4,08146898325164	0,605805645356202	4,56298517247617	0,593034820008077	4,62861300396326	0,516575793683079
4,09378517844929	0,611028752044445	4,57593043437118	0,592878913639713	4,64147610505062	0,520977205382756
4,10610137364694	0,615930524750143	4,5888756962662	0,592122254744284	4,65433920613797	0,525175292594049
4,1184175688446	0,620379644855158	4,60182095816121	0,5907780084078	4,66720230722533	0,529188514575927
4,13073376404225	0,624441596394244	4,61476622005623	0,588870956795076	4,68006540831268	0,533010737151992
4,1430499592399	0,628098318857755	4,62771148195124	0,586384286442078	4,69292850940004	0,536518530981521
4,15536615443755	0,631331121349477	4,64065674384626	0,58340850652971	4,70579161048739	0,539807206827629
4,1676823496352	0,634122779622405	4,65360200574127	0,580030667758359	4,71865471157475	0,542876835804861
4,17999854483285	0,636395438768283	4,66654726763628	0,576311334400718	4,7315178126621	0,545697420981078
4,19231474003051	0,63811854606345	4,6794925295313	0,572312622263181	4,74438091374946	0,548180442788857
4,20463093522816	0,639353685555925	4,69243779142631	0,568096163826191	4,75724401483682	0,550426140902991
4,21694713042581	0,640093665681362	4,70538305332133	0,563721143860705	4,77010711592417	0,552432502109741
4,22926332562346	0,640332986984955	4,71832831521634	0,559242443778031	4,78297021701153	0,554138160538583
4,24157952082111	0,640067825232954	4,73127357711136	0,554708400924377	4,79583331809888	0,555520046933004
4,25389571601876	0,639161453392359	4,74421883900637	0,550170458339183	4,80869641918624	0,556656811351763
4,26621191121642	0,637741950351164	4,75716410090138	0,545655287312437	4,82155952027359	0,557548445878817
4,27852810641407	0,635821723870433	4,7701093627964	0,541178646679043	4,83442262136095	0,55810450486844
4,29084430161172	0,633405737652665	4,78305462469141	0,536747077798378	4,84728572244831	0,558371798871086
4,30316049680937	0,630500238509331	4,79599988658643	0,53235843723176	4,86014882353566	0,558399245237622
4,31547669200702	0,627057192645252	4,80894514848144	0,528002698956678	4,87301192462302	0,558188482185582
4,32779288720467	0,623070350312528	4,82189041037646	0,523663004670118	4,88587502571037	0,557626123034561
4,34010908240233	0,618631124824901	4,83483567227147	0,519309417598881	4,89873812679773	0,556821602142041
4,35242527759998	0,613752747647101	4,84778093416648	0,514911255196088	4,91160122788508	0,555792121713176
4,36474147279763	0,608449585157677	4,8607261960615	0,510440290432055	4,92446432897244	0,554525464459637
4,37705766799528	0,602737140948209	4,87367145795651	0,505869199511391	4,93732743005979	0,552937384265339
4,38937386319293	0,596540462358989	4,88661671985153	0,501172782981141	4,95019053114715	0,551141154134502
4,40169005839058	0,589974572394345	4,89956198174654	0,496328969411739	4,96305363223451	0,54913995232606
4,41400625358824	0,583071849253405	4,91250724364156	0,491319614150549	4,97591673332186	0,546898233197479
4,42632244878589	0,575854683121191	4,92545250553657	0,486126251212921	4,98877983440922	0,544393066010001
4,43863864398354	0,568346570734323	4,93839776743158	0,480717106237313	5,00164293549657	0,541700539972669
4,45095483918119	0,560547877730346	4,9513430293266	0,475117793426369	5,01450603658393	0,538823655728336
4,46327103437884	0,552483881507214	4,96428829122161	0,469331797069049	5,02736913767128	0,53570812646851
4,47558722957649	0,544229007364143	4,97723355311663	0,463365967841017	5,04023223875864	0,532379326152382
4,48790342477415	0,535811843656812	4,99017881501164	0,457229834086945	5,05309533984599	0,528881535286016
4,5002196199718	0,527261375909211	5,00312407690666	0,450934887750781	5,06595844093335	0,525217218199267
4,51253581516945	0,518606894036688	5,01606933880167	0,444493866338845	5,07882154202071	0,52131616744269
4,5248520103671	0,509871956830537	5,02901460069668	0,4379138294024	5,09168464310806	0,517241861628101
4,53716820556475	0,501111619180065	5,0419598625917	0,431203603767143	5,10454774419542	0,513012639858821
4,5494844007624	0,49235617354196	5,05490512448671	0,424390201963358	5,11741084528277	0,508626047678741
4,56180059596006	0,483632254231569	5,06785038638173	0,417483597780051	5,13027394637013	0,504009866261374
4,57411679115771	0,474965331300211	5,08079564827674	0,41049212503222	5,14313704745748	0,49924742140417
4,58643298635536	0,466390461616545	5,09374091017176	0,403422400178004	5,15600014854484	0,494339968206941
4,59874918155301	0,457950306286851	5,10668617206677	0,396279313186074	5,16886324963219	0,489266327361469
4,61106537675066	0,449646035457506	5,11963143396178	0,389066079372476	5,18172635071955	0,483994937709694
4,62338157194831	0,441492379512038	5,1325766958568	0,381778758831158	5,19458945180691	0,478585037763178
4,63569776714596	0,433501806252756	5,14552195775181	0,374416515887585	5,20745255289426	0,473037749819375
4,64801396234362	0,425684481172258	5,15846721964683	0,366983879583439	5,22031565398162	0,467315553586468
4,66033015754127	0,418091292398737	5,17141248154184	0,359478507463894	5,23317875506897	0,461424173548605
4,67264635273892	0,410693312857704	5,18435774343686	0,351897602249224	5,24604185615633	0,455402277910727
4,68496254793657	0,403479710134207	5,19730300533187	0,344238172677867	5,25890495724368	0,449251281421751
4,69727874313422	0,396446996782815	5,21024826722688	0,336497309257439	5,27176805833104	0,442921046345439
4,70959493833187	0,389589675399964	5,2231935291219	0,328672475605605	5,28463115941839	0,43645138379621
4,72191113352953	0,38291314050179	5,23613879101691	0,320752436030027	5,29749426050575	0,429862585752018
4,73422732872718	0,376419100712823	5,24908405291193	0,312741046452559	5,3103573615931	0,423156752470807
4,74654352392483	0,370061028367377	5,26202931480694	0,304645788083778	5,32322046268046	0,41627770556991
4,75885971912248	0,363824859845677	5,27497457670196	0,296470971574989	5,33608356376782	0,409292217457208
4,77117591432013	0,357695830276961	5,28791983859697	0,288223372470331	5,34894666485517	0,402204847904906
4,78349210951778	0,351658592278889	5,30086510049198	0,279912478753883	5,36180976594253	0,39500800401422
4,79580830471544	0,345708201506046	5,313810362387	0,271550683200304	5,37467286702988	0,387681338196834
4,80812449991309	0,33981015387468	5,32675562428201	0,263153412299615	5,38753596811724	0,380272884357479
4,82044069511074	0,333944901143612	5,33970088617703	0,254741138790914	5,40039906920459	0,372786813398651
4,83275689030839	0,328098103744378	5,35264614807204	0,246343650811501	5,41326217029195	0,365212140212833
4,84507308550604	0,322256202156444	5,36559140996706	0,237987557876395	5,4261252713793	0,357558110887536
4,85738928070369	0,316404783432214	5,37853667186207	0,229701065707346	5,43898837246666	0,349852215094671
4,86970547590135	0,310524651752497	5,39148193375708	0,221513963918987	5,45185147355402	0,342099446954055
4,882021671099	0,304609875006624	5,4044271956521	0,213457122695531	5,46471457464137	0,334295261308712
4,89433786629665	0,298654169401985	5,41737245754711	0,205561963291626	5,47757767572873	0,326461491984701
4,9066540614943	0,292652788183925	5,43031771944213	0,197859912974233	5,49044077681608	0,318610530541188
4,91897025669195	0,286602549394442	5,44326298133714	0,190425416606862	5,50330387790344	0,310747845106823
4,9312864518896	0,280492010481128	5,45620824323216	0,183257109847796	5,51616697899079	0,302885645328689
4,94360264708726	0,274330761160978	5,46915350512717	0,176379721151895	5,52903008007815	0,295037200023326
4,95591884228491	0,268127432825707	5,48209876702219	0,169816949636722	5,5418931811655	0,287207954028312
4,96823503748256	0,261888470037356	5,4950440289172	0,163589608710212	5,55475628225286	0,279406344569464
4,98055123268021	0,255621827184728	5,50798929081221	0,157715308757329	5,56761938334022	0,271661193447184
4,99286742787786	0,249336896243913	5,52093455270723	0,152208163449801	5,58048248442757	0,263964926930094
5,00518362307551	0,243051082687598	5,53387981460224	0,14708666419459	5,59334558551493	0,256322495454456
5,01749981827317	0,236782537815368	5,54682507649725	0,142406432272027	5,60620868660228	0,248753916692661
5,02981601347082	0,230546397316839	5,55977033839227	0,138109248190994	5,61907178768964	0,241282629650129
5,04213220866847	0,224358516430954	5,57271560028728	0,134188842583683	5,63193488877699	0,233890815064658
5,05444840386612	0,218235378826589	5,5856608621823	0,130634118988801	5,64479798986435	0,226582539603818
5,06676459906377	0,212215870502627	5,59860612407731	0,127429110010208	5,6576610909517	0,219395470924276
5,07908079426142	0,206316546172531	5,61155138597233	0,124553006735605	5,67052419203906	0,212329081923508
5,09139698945908	0,200546769344069	5,62449664786734	0,12198026951041	5,68338729312642	0,205365777257277
5,10371318465673	0,194922780392235	5,63744190976236	0,119692037983882	5,69625039421377	0,198508505234647
5,11602937985438	0,189460105740253	5,65038717165737	0,117660245337347	5,70911349530113	0,191815188517601
5,12834557505203	0,184183135054846	5,66333243355238	0,115811666678844	5,72197659638848	0,185249308181735
5,14066177024968	0,179146282337285	5,6762776954474	0,114104124831042	5,73483969747584	0,178801949212889
5,15297796544733	0,174317572383341	5,68922295734241	0,112494214403843	5,74770279856319	0,172479379247858
5,16529416064498	0,169704664515335	5,70216821923743	0,110938234273013	5,76056589965055	0,166345432832827
5,17761035584264	0,165313376316319	5,71511348113244	0,109393156668801	5,7734290007379	0,160336820002472
5,18992655104029	0,161147633590039	5,72805874302746	0,107817616657231	5,78629210182526	0,15445408040875
5,20224274623794	0,157251016960007	5,74100400492247	0,106164276539867	5,79915520291262	0,148719145405827
5,21455894143559	0,153599987881608	5,75394926681748	0,104388087937396	5,81201830399997	0,143161656253315
5,22687513663324	0,150166152852574	5,7668945287125	0,102469880468756	5,82488140508733	0,137730808473178
5,2391913318309	0,146941418065188	5,77983979060751	0,100389694619081	5,83774450617468	0,132426275490345
5,25150752702855	0,143915821722869	5,79278505250253	0,0981339451609559	5,85060760726204	0,127284854654658
5,2638237222262	0,141083943625956	5,80573031439754	0,0956955965437694	5,86347070834939	0,122300555488383
5,27613991742385	0,138459182054477	5,81867557629256	0,0930741725784437	5,87633380943675	0,117438890610481
5,2884561126215	0,135978206739898	5,83162083818757	0,0902755997649073	5,88919691052411	0,112698941132536
5,30077230781915	0,133622737484857	5,84456610008258	0,0872972867072286	5,90206001161146	0,108130116592723
5,3130885030168	0,131373824156143	5,8575113619776	0,0841702699507392	5,91492311269882	0,103694187340355
5,32540469821446	0,129211972200051	5,87045662387261	0,0809302395083371	5,92778621378617	0,0993736680503371
5,33772089341211	0,127123350325855	5,88340188576763	0,0776047613923077	5,94064931487353	0,0951673257487552
5,35003708860976	0,1250733908865	5,89634714766264	0,074223124515206	5,95351241596088	0,0911346344979403
5,36235328380741	0,123036480418174	5,90929240955766	0,0708153594027269	5,96637551704824	0,0872106595372485
5,37466947900506	0,120994732802521	5,92223767145267	0,0674112859128819	5,97923861813559	0,0833936053750665
5,38698567420271	0,11893125403565	5,93518293334768	0,0640396088194443	5,99210171922295	0,0796951251410743
5,39930186940037	0,11682872895076	5,9481281952427	0,0607389823506822	6,00496482031031	0,0761438650557321
5,41161806459802	0,11465477324662	5,96107345713771	0,0575316465617362	6,01782792139766	0,0726924535501756
5,42393425979567	0,112409241483084	5,97401871903273	0,0544329560184459	6,03069102248502	0,0693397056558229
5,43625045499332	0,110083970974447	5,98696398092774	0,0514568865338208	6,04355412357237	0,0661087168280598
5,44856665019097	0,107672550048571	5,99990924282276	0,0486136194260734	6,05641722465973	0,0630010147630041
5,46088284538862	0,105170321523838	6,01285450471777	0,0459096762227099	6,06928032574708	0,0599858356524443
5,47319904058628	0,102559281021718	6,02579976661278	0,0433481585277997	6,08214342683444	0,0570621863711102
5,48551523578393	0,0998442264211827	6,0387450285078	0,040929082296412	6,09500652792179	0,0542631721595093
5,49783143098158	0,0970400771439598	6,05169029040281	0,03867098877413	6,10786962900915	0,0515673817627571
5,51014762617923	0,094151775512207	6,06463555229783	0,0365465362936788	6,12073273009651	0,048958196160248
5,52246382137688	0,0911855302047816	6,07758081419284	0,0345472849606786	6,13359583118386	0,0464348234962087
5,53478001657453	0,088147866896301	6,09052607608785	0,03266579359722	6,14645893227122	0,0440394470918223
5,54709621177219	0,0850369197507063	6,10347133798287	0,0308944998757557	6,15932203335857	0,0417304854615608
5,55941240696984	0,0818822115073608	6,11641659987788	0,0292260659721838	6,17218513444593	0,0395034892887092
5,57172860216749	0,0786946372810781	6,1293618617729	0,0276536640234896	6,18504823553328	0,0373646674249183
5,58404479736514	0,0754852978617998	6,14230712366791	0,026172610224532	6,19791133662064	0,0353440551656611
5,59636099256279	0,072265420554552	6,15525238556293	0,0247883729164026	6,21077443770799	0,0334021506094346
5,60867718776044	0,0690490113056126	6,16819764745794	0,023483505003451	6,22363753879535	0,0315384138654023
5,6209933829581	0,0658530867224141	6,18114290935296	0,0222552529092487	6,23650063988271	0,0297688112325585
5,63330957815575	0,0626872415836684	6,19408817124797	0,0211015338383229	6,24936374097006	0,0281019162770367
5,6456257733534	0,0595608884288608	6,20703343314298	0,0200207662652874	6,26222684205742	0,0265102120742414
5,65794196855105	0,0564828373580311	6,219978695038	0,0190116846807609	6,27508994314477	0,0249931619592004
5,6702581637487	0,053461507499953	6,23292395693301	0,0180731447682476	6,28795304423213	0,0235754212738368
5,68257435894635	0,0505250887827935	6,24586921882803	0,0172069276171928	6,30081614531948	0,0222458161435839
5,69489055414401	0,0476631051824497	6,25881448072304	0,0164164401379712	6,31367924640684	0,0209877040300265
5,70720674934166	0,0448802266500896	6,27175974261806	0,0156904691799443	6,32654234749419	0,0198004864385807
5,71952294453931	0,0421804533936345	6,28470500451307	0,0150258701965303	6,33940544858155	0,0187161752954937
5,73183913973696	0,0395671349437039	6,29765026640808	0,0144187662959884	6,35226854966891	0,0177057910914062
5,74415533493461	0,0370558293781327	6,3105955283031	0,0138645523636987	6,36513165075626	0,0167625900644736
5,75647153013226	0,0346495245529624	6,32354079019811	0,0133579353430019	6,37799475184362	0,0158887462635767
5,76878772532991	0,0323360333031292	6,33648605209313	0,012893009292482	6,39085785293097	0,0151132126944828
5,78110392052757	0,030115704258506	6,34943131398814	0,0124652848320274	6,40372095401833	0,0144005176421778
5,79342011572522	0,0279885503317253	6,36237657588316	0,0120666787054523	6,41658405510568	0,0137497932055153
5,80573631092287	0,0259542744924691	6,37532183777817	0,0116869346207053	6,42944715619304	0,0131704870711907
5,81805250612052	0,0240373028356961	6,38826709967318	0,0113194883949622	6,44231025728039	0,0126726245006898
5,83036870131817	0,022211558810512	6,4012123615682	0,0109582230949328	6,45517335836775	0,012231482393344
5,84268489651583	0,0204750915154303	6,41415762346321	0,0105976355188605	6,46803645945511	0,0118460348589374
5,85500109171348	0,0188265696109902	6,42710288535823	0,0102329830096572	6,48089956054246	0,0115310312479995
5,86731728691113	0,017264568488144	6,44004814725324	0,00986040737285321	6,49376266162982	0,0112806599390966
5,87963348210878	0,0157981692060082	6,45299340914826	0,00947576262495956	6,50662576271717	0,011079771951236
5,89194967730643	0,0144270434998581	6,46593867104327	0,00907756035981221	6,51948886380453	0,0109271811071015
5,90426587250408	0,0131362569781417	6,47888393293828	0,00866659296411776	6,53235196489188	0,0108404969913752
5,91658206770173	0,0119240040615009	6,4918291948333	0,00824382704729203	6,54521506597924	0,010802158164177
5,92889826289939	0,0107884197012594	6,50477445672831	0,00781108442096715	6,55807816706659	0,0108049625796842
5,94121445809704	0,00972757831729111	6,51771971862333	0,00737092631169483	6,57094126815395	0,0108477018897716
5,95353065329469	0,00875774838590222	6,53066498051834	0,00692652281736506	6,58380436924131	0,0109475946676338
5,96584684849234	0,00785822597168372	6,54361024241336	0,00648151066111155	6,59666747032866	0,0110807737488908
5,97816304368999	0,00702535829102837	6,55655550430837	0,00604097930876713	6,60953057141602	0,0112457544958944
5,99047923888764	0,0062568204416796	6,56950076620338	0,00560970388659599	6,62239367250337	0,0114446130849625
6,0027954340853	0,00555022378471255	6,5824460280984	0,00519142331021644	6,63525677359073	0,0116811703895866
6,01511162928295	0,00490960695885112	6,59539128999341	0,00478975812300058	6,64811987467808	0,0119409706774015
6,0274278244806	0,00433378881487777	6,60833655188843	0,00440794136369254	6,66098297576544	0,0122224372236433
6,03974401967825	0,00381027684992272	6,62128181378344	0,00404873809691962	6,67384607685279	0,0125280955616558
6,0520602148759	0,00333644379805362	6,63422707567845	0,00371438239378643	6,68670917794015	0,0128537953922525
6,06437641007355	0,00290966006403045	6,64717233757347	0,00340653217166787	6,69957227902751	0,013192187977482
6,07669260527121	0,00252730071265122	6,66011759946848	0,00313057696156899	6,71243538011486	0,0135416597291791
6,08900880046886	0,00219622621071902	6,6730628613635	0,0028828451905425	6,72529848120222	0,0139022950010626
6,10132499566651	0,00190372828856761	6,68600812325851	0,00266237401553629	6,73816158228957	0,014267957980538
6,11364119086416	0,00164615123032184	6,69895338515353	0,00246813877351222	6,75102468337693	0,0146357300855835
6,12595738606181	0,00142119287810738	6,71189864704854	0,00229869038251719	6,76388778446428	0,015004034316907
6,13827358125946	0,00122664581498724	6,72484390894355	0,00215222162550333	6,77675088555164	0,0153679205316793
6,15058977645712	0,00106308076108923	6,73778917083857	0,0020266369493595	6,78961398663899	0,015725231431427
6,16290597165477	0,000929458565400351	6,75073443273358	0,00191981809057508	6,80247708772635	0,0160746441293166
6,17522216685242	0,00081915960603991	6,7636796946286	0,00183103059236415	6,81534018881371	0,0164135091203893
6,18753836205007	0,000730711946033292	6,77662495652361	0,00175481642111875	6,82820328990106	0,0167335626264098
6,19985455724772	0,000662781753789443	6,78957021841863	0,00168872545235095	6,84106639098842	0,0170381751056245
6,21217075244537	0,000614173708791658	6,80251548031364	0,00163041621930264	6,85392949207577	0,0173261493688407
6,22448694764303	0,000587926057380267	6,81546074220866	0,00157769457379754	6,86679259316313	0,0175915600444399
6,23680314284068	0,000579336960256233	6,82840600410367	0,00152854642413809	6,87965569425048	0,0178289859290388
6,24911933803833	0,000587088419266376	6,84135126599868	0,00148116478126132	6,89251879533784	0,0180438584568794
6,26143553323598	0,000610731303164239	6,8542965278937	0,0014339157167028	6,90538189642519	0,0182352990116412
6,27375172843363	0,000649914791265131	6,86724178978871	0,00138510444939331	6,91824499751255	0,0183929680893025
6,28606792363128	0,000705796202587626	6,88018705168373	0,00133384010573691	6,93110809859991	0,0185186413376616
6,29838411882894	0,000779627833368917	6,89313231357874	0,00127950736366269	6,94397119968726	0,018617085321965
6,31070031402659	0,000868465269063879	6,90607757547376	0,00122174289529051	6,95683430077462	0,0186878020649173
6,32301650922424	0,000972274222231825	6,91902283736877	0,00116042460182791	6,96969740186197	0,0187161036784579
6,33533270442189	0,00109101671495881	6,93196809926378	0,00109565695960314	6,98256050294933	0,0187130902949273
6,34764889961954	0,00122464169387218	6,9449133611588	0,00102775254174535	6,99542360403668	0,018680957994489
6,35996509481719	0,00137639769152046	6,95785862305381	0,000957091075385528	7,00828670512404	0,0186180909892262
6,37228129001485	0,001543371088858	6,97080388494883	0,000884507154582702	7,02114980621139	0,0185113259861625
6,3845974852125	0,00172438981481638	6,98374914684384	0,000811105945566411	7,03401290729875	0,0183760367611622
6,39691368041015	0,00191896058533575	6,99669440873886	0,000737775316022943	7,04687600838611	0,0182125706338291
6,4092298756078	0,0021264674346607	7,00963967063387	0,000665419258508562	7,05973910947346	0,0180163631826998
6,42154607080545	0,00234704072837813	7,02258493252888	0,000594927139037279	7,07260221056082	0,0177835102249587
6,4338622660031	0,00258041223596042	7,0355301944239	0,000527145784105358	7,08546531164817	0,0175252922239557
6,44617846120076	0,00282279567583454	7,04847545631891	0,000462854976376589	7,09832841273553	0,0172423862336129
6,45849465639841	0,00307268178519846	7,06142071821393	0,000403217261336735	7,11119151382288	0,0169286572776766
6,47081085159606	0,00332840795201016	7,07436598010894	0,000348852118604632	7,12405461491024	0,0165879636489648
6,48312704679371	0,00358816130509164	7,08731124200396	0,000299833081241857	7,13691771599759	0,016227124761049
6,49544324199136	0,00384960564047315	7,10025650389897	0,000256449823776077	7,14978081708495	0,0158470555812355
6,50775943718901	0,00410922816524446	7,11320176579398	0,000218898793554545	7,16264391817231	0,0154419974078216
6,52007563238667	0,00436455832127892	7,126147027689	0,000187296269009286	7,17550701925966	0,015020196135908
6,53239182758432	0,00461316692844434	7,13909228958401	0,000161693037656896	7,18837012034702	0,0145847694311122
6,54470802278197	0,00485258982057872	7,15203755147903	0,000142090022036416	7,20123322143437	0,0141366425132224
6,55702421797962	0,0050792572135659	7,16498281337404	0,000129183498433989	7,21409632252173	0,0136727961157881
6,56934041317727	0,00528734819958526	7,17792807526905	0,000122452131387473	7,22695942360908	0,0132012472715342
6,58165660837492	0,00547713106870737	7,19087333716407	0,000121554814273002	7,23982252469644	0,0127230433726841
6,59397280357257	0,00564647594196422	7,20381859905908	0,000126434032004497	7,2526856257838	0,0122388241110285
6,60628899877023	0,00579340910184628	7,2167638609541	0,000137027832490489	7,26554872687115	0,0117504542237109
6,61860519396788	0,0059161269627986	7,22970912284911	0,000153261421108328	7,27841182795851	0,011261100083658
6,63092138916553	0,00600727399148037	7,24265438474413	0,000175035274385039	7,29127492904586	0,0107717067853253
6,64323758436318	0,00606857189129506	7,25559964663914	0,000202210098943541	7,30413803013322	0,0102841914757114
6,65555377956083	0,00610139370097154	7,26854490853415	0,000235308063949814	7,31700113122057	0,00980115923260679
6,66786997475848	0,0061053746813642	7,28149017042917	0,000273244652728723	7,32986423230793	0,00932293198266208
6,68018616995614	0,00608042665640357	7,29443543232418	0,000315441837724771	7,34272733339528	0,00885028017424895
6,69250236515379	0,00602509827951337	7,3073806942192	0,000361291887467116	7,35559043448264	0,00838742443633068
6,70481856035144	0,00593580980425256	7,32032595611421	0,000410050046420246	7,36845353557	0,00793437808605
6,71713475554909	0,00582025561513101	7,33327121800923	0,00046083475578427	7,38131663665735	0,00749055074593483
6,72945095074674	0,00567990363853452	7,34621647990424	0,000512634149851384	7,39417973774471	0,00705649657478733
6,74176714594439	0,0055164279050666	7,35916174179926	0,000564306144504791	7,40704283883206	0,00663908697722283
6,75408334114205	0,00533169611193438	7,37210700369427	0,000614095097616718	7,41990593991942	0,00623375883123144
6,7663995363397	0,00512475472116701	7,38505226558928	0,000660724773610692	7,43276904100677	0,00584049602848624
6,77871573153735	0,00490109110014258	7,3979975274843	0,000702926477906612	7,44563214209413	0,00546094494835456
6,791031926735	0,0046647890480715	7,41094278937931	0,000739505166843708	7,45849524318148	0,0051003835023746
6,80334812193265	0,00441830533496616	7,42388805127433	0,000769383553785247	7,47135834426884	0,00475310961528069
6,8156643171303	0,00416409974772771	7,43683331316934	0,000791643502553299	7,4842214453562	0,00441922124198648
6,82798051232796	0,00390453149418932	7,44977857506436	0,000805563524301766	7,49708454644355	0,0041019887730105
6,84029670752561	0,00364268378976117	7,46272383695937	0,000810327272574471	7,50994764753091	0,00380280988544238
6,85261290272326	0,00338190333969984	7,47566909885438	0,000804844183014092	7,52281074861826	0,00351709945734935
6,86492909792091	0,00312418695237633	7,4886143607494	0,00079054731214544	7,53567384970562	0,00324478881594979
6,87724529311856	0,00287138719722859	7,50155962264441	0,000767925356092071	7,54853695079297	0,00299051143553162
6,88956148831621	0,00262520626299957	7,51450488453943	0,000737694018098821	7,56140005188033	0,00275172381439131
6,90187768351387	0,00238905071503196	7,52745014643444	0,000700763627391068	7,57426315296768	0,00252555886850616
6,91419387871152	0,00216403488190591	7,54039540832946	0,000658201241567506	7,58712625405504	0,0023118280791411
6,92651007390917	0,00195017370718277	7,55334067022447	0,000611188355836348	7,5999893551424	0,00211599615790314
6,93882626910682	0,00174816308760462	7,56628593211948	0,000560873900048778	7,61285245622975	0,00193238204211443
6,95114246430447	0,00155853713609415	7,5792311940145	0,000508795319075095	7,62571555731711	0,00175987593764807
6,96345865950212	0,00138213967992538	7,59217645590951	0,000456460475537435	7,63857865840446	0,00159883397353817
6,97577485469978	0,00122189214933115	7,60512171780453	0,000404933746816204	7,65144175949182	0,00145309747413233
6,98809104989743	0,00107447435717697	7,61806697969954	0,000355146555818489	7,66430486057917	0,00131691221604707
7,00040724509508	0,000939634670171988	7,63101224159456	0,000307880768991195	7,67716796166653	0,00118998820342632
7,01272344029273	0,000817032966758882	7,64395750348957	0,000263758651896568	7,69003106275389	0,00107360244056358
7,02503963549038	0,000706247498607203	7,65690276538458	0,000223239198350643	7,70289416384124	0,000968445345800736
7,03735583068803	0,000608566606309004	7,6698480272796	0,000186989431230413	7,7157572649286	0,000870928371338348
7,04967202588568	0,000522387575158817	7,68279328917461	0,000155090329949632	7,72862036601595	0,000780768672961133
7,06198822108334	0,000445811488765578	7,69573855106963	0,000127159564665589	7,74148346710331	0,000699696886413849
7,07430441628099	0,000378176549540429	7,70868381296464	0,000103034753369682	7,75434656819066	0,000626388891700355
7,08662061147864	0,000318814700988875	7,72162907485965	8,24815928883214e-05	7,76720966927802	0,000558926075578428
7,09893680667629	0,000267220873310182	7,73457433675467	6,5213149534554e-05	7,78007277036537	0,000497053545412872
7,11125300187394	0,000224027112891691	7,74751959864968	5,0907937773439e-05	7,79293587145273	0,000442581276826383
7,1235691970716	0,000186656754764199	7,7604648605447	3,92264581205988e-05	7,80579897254009	0,000393176689939221
7,13588539226925	0,00015452841327929	7,77341012243971	3,00458768427131e-05	7,81866207362744	0,000348061319846277
7,1482015874669	0,000127089648644018	7,78635538433473	2,28047688874641e-05	7,8315251747148	0,000307090319472907
7,16051778266455	0,00010381788690292	7,79930064622974	1,7094086292486e-05	7,84438827580215	0,000271694564190665
7,1728339778622	8,47023136837792e-05	7,81224590812475	1,2649800496865e-05	7,85725137688951	0,000239491876063632
7,18515017305985	6,8940050637017e-05	7,82519117001977	9,23817874075001e-06	7,87011447797686	0,000210314161398722

## Sheet: Figure3B_MV
Estimate	Std. Error	t value	Pr(>|t|)	0.025	0.975	pvalue	nice_names	Catname
-0,209023345435018	0,0387436019875036	-5,3950416252582	7,20257054538742e-08	-0,284979853514092	-0,133066837355945	<0.001	latent TB	TB status (ref = no TB)
0,141030927728722	0,0841001561485475	1,6769401412242	0,0936236885065925	-0,0238467259290061	0,305908581386451	0.094	active TB
-0,0612469119738249	0,0345227336035058	-1,77410377397244	0,0761136359451502	-0,128928442842126	0,00643461889447618	0.076	male HET	Risk group (ref = MSM)
-0,230125775734472	0,0325553877405607	-7,06874627230314	1,80420049981573e-12	-0,293950341471309	-0,166301209997635	<0.001	female HET
-0,120305206275991	0,0315321428647037	-3,81531971335374	0,000137832527444478	-0,182123708980666	-0,0584867035713149	<0.001	male IDU
-0,188352167519186	0,039032963458228	-4,82546419312372	1,44303132083143e-06	-0,264875966344637	-0,111828368693734	<0.001	female IDU
-0,0735492944361451	0,0751801072930821	-0,978307920596875	0,327974678445793	-0,220939266820087	0,0738406779477973	0.328	male other
-0,272236452210083	0,098669243209493	-2,75908118228975	0,00581986761271701	-0,465676679358174	-0,0787962250619918	0.006	female other
-0,00569421658834336	0,0379507812690246	-0,150042144006953	0,880738094295926	-0,0800964062711091	0,0687079730944224	0.881	Southern Europe	Region (ref = Western Europe)
-0,0577321230270349	0,0636433829104568	-0,907119018300162	0,364392465759679	-0,182504443622753	0,0670401975686828	0.364	Eastern Africa
-0,109254537266137	0,0611454391012014	-1,78679781962658	0,0740375088505879	-0,229129659888626	0,0106205853563524	0.074	Middle Africa
-0,108990210906409	0,0329634585797647	-3,30639488701333	0,000952463601817684	-0,173614796114973	-0,0443656256978458	<0.001	other
-0,154098438910371	0,034879516857274	-4,41802102766896	1,01951298298314e-05	-0,222479440367546	-0,085717437453195	<0.001	<1996	Diagnosis year (ref = > 2008)
-0,115624626387605	0,0312132167795292	-3,70434829592558	0,000214479627434467	-0,176817877166221	-0,0544313756089889	<0.001	1996-2008
0,273564207668592	0,0515448869940492	5,30730056116283	1,16615068660093e-07	0,172510887260716	0,374617528076468	<0.001	350-500	CD4 nadir (ref = >500)
0,539776583378444	0,0469558667526119	11,495402400349	3,65768952260295e-30	0,447719998822752	0,631833167934135	<0.001	200-350
0,727658561408121	0,0487021691540001	14,9409887495402	2,66949214352884e-49	0,632178365581017	0,823138757235225	<0.001	50-200
1,07457109153495	0,0578145823497939	18,5865061695594	2,36602798719135e-74	0,961226085751622	1,18791609731827	<0.001	<50

## Sheet: Figure3B_UV
Estimate	Std. Error	t value	Pr(>|t|)	0.025	0.975		pvalue	nice_names	Catname
-0,316891001456372	0,0401021689484397	-7,90209132737448	3,42040576362594e-15	-0,395510893674433	-0,238271109238311		<0.001	latent TB	TB status (ref = no TB)
0,198745436961179	0,0883451755541606	2,2496467488407	0,0245193764585791	0,0255456235300397	0,371945250392317		0.094	active TB
-0,0422828212301296	0,0357119175446036	-1,18399750383941	0,236476462154984	-0,112295687118752	0,0277300446584925		0.076	male HET	Risk group (ref = MSM)
-0,234362374364664	0,0316948793574199	-7,39432927703505	1,68527602136122e-13	-0,296499876083398	-0,17222487264593		<0.001	female HET
-0,0160662996941722	0,0316682008561848	-0,507332253168857	0,611946523300529	-0,0781514984715493	0,0460188990832049		<0.001	male IDU
-0,091727394216983	0,0395352340504384	-2,32014294135603	0,0203775655860663	-0,16923583480944	-0,0142189536245262		<0.001	female IDU
-0,0697181724735896	0,0795784743999974	-0,876093353124045	0,381025954931389	-0,225730995051079	0,0862946501038993		0.328	male other
-0,293160798978969	0,103717123821908	-2,82654192650342	0,0047260781180388	-0,496497208216231	-0,0898243897417081		0.006	female other
-0,0272635349368396	0,0401025661512389	-0,679845145919604	0,496637402567646	-0,105884215217913	0,0513571453442337		0.881	Southern Europe	Region (ref = Western Europe)
-0,166264099018082	0,0642884805932972	-2,5862191404072	0,0097345675820945	-0,292301022925143	-0,0402271751110203		0.364	Eastern Africa
-0,287374050841616	0,0601354269123594	-4,778781254192	1,81966393834318e-06	-0,405268954499705	-0,169479147183527		0.074	Middle Africa
-0,1750375958622	0,0332899757667568	-5,25796705556606	1,52391058910473e-07	-0,240302260758015	-0,109772930966385		<0.001	other
0,103618894966266	0,0324545319888772	3,19274038528049	0,00141897633295072	0,0399921168178382	0,167245673114693		<0.001	<1996	Diagnosis year (ref = > 2008)
0,0124156504463208	0,0315787708484319	0,393164461844065	0,694216586748292	-0,0494942069400626	0,0743255078327042		<0.001	1996-2008
0,284320815627556	0,052264104409428	5,44007821123721	5,6074780577794e-08	0,181857561095319	0,386784070159793		<0.001	350-500	CD4 nadir (ref = >500)
0,512708480564531	0,0468579451223396	10,9417619408175	1,60926754203733e-27	0,420843947302544	0,604573013826519		<0.001	200-350
0,677064586326493	0,0476079883035515	14,2216592309989	6,21204799181469e-45	0,583729600901303	0,770399571751683		<0.001	50-200
1,01024713885949	0,0561659008548532	17,9868411880407	6,49706640767104e-70	0,900134451378228	1,12035982634075		<0.001	<50

## Sheet: Figure4
OI	analysis	pUV	ORUV	lowORUV	highORUV	pMV	ORMV	lowORMV	highORMV	percLTBI	percNotLTBI	nLTBI	nNoTB	perc_info_LTBI	perc_info_noTB
Candidiasis oral	latent vs no TB	2.2606e-27	0.276557	0.217627	0.346647	0.00350726	0.67593	0.516615	0.874584	9.6	27.8	840	12333	81/840 (9.6%)	3429/12333 (27.8%)
	active vs no TB	4.63802e-23	2.10364	1.81468	2.43707	0.000125844	1.42612	1.18966	1.71024	44.8	27.8	770	12333	345/770 (44.8%)
Oral hairy leukoplakia	latent vs no TB	3.55897e-13	0.276013	0.191447	0.38411	0.032966	0.671137	0.457396	0.954104	4	13.3	840	12333	34/840 (4.0%)	1640/12333 (13.3%)
	active vs no TB	0.924431	1.01041	0.811618	1.24552	0.00199457	0.694116	0.548295	0.871538	13.4	13.3	770	12333	103/770 (13.4%)
Herpes zoster multidermatomal or relapse	latent vs no TB	7.90315e-07	0.473672	0.347632	0.629971	0.0843851	0.76341	0.555171	1.02637	5.7	11.3	840	12333	48/840 (5.7%)	1394/12333 (11.3%)
	active vs no TB	0.0411842	1.24767	1.00394	1.53602	0.376371	0.904743	0.721505	1.12477	13.8	11.3	770	12333	106/770 (13.8%)
Candidiasis, oesophagial	latent vs no TB	4.25997e-06	0.450937	0.315558	0.623528	0.273633	1.2263	0.83838	1.74408	4.3	9	840	12333	36/840 (4.3%)	1110/12333 (9.0%)
	active vs no TB	7.43451e-16	2.21847	1.82177	2.68442	0.00331998	1.37821	1.10944	1.70295	18.1	9	770	12333	139/770 (18.1%)
Pneumocystis pneumonia	latent vs no TB	1.40019e-08	0.31169	0.203003	0.455829	0.698051	0.917835	0.581847	1.38855	3	9	840	12333	25/840 (3.0%)	1110/12333 (9.0%)
	active vs no TB	3.62358e-13	2.0831	1.70296	2.53051	0.00344228	1.39299	1.11228	1.73483	17	9	770	12333	131/770 (17.0%)
Thrombocytopenia, HIV-related	latent vs no TB	0.000310167	0.49381	0.32894	0.710299	0.589756	0.896154	0.588975	1.31097	3.3	6.5	840	12333	28/840 (3.3%)	802/12333 (6.5%)
	active vs no TB	0.13133	1.23209	0.930755	1.6022	0.625177	0.931183	0.693457	1.22997	7.9	6.5	770	12333	61/770 (7.9%)
Kaposi sarcoma	latent vs no TB	4.08594e-05	0.299636	0.159094	0.508694	0.384927	0.767495	0.40049	1.33554	1.4	4.6	840	12333	12/840 (1.4%)	567/12333 (4.6%)
	active vs no TB	0.0112955	1.46651	1.07831	1.95236	0.397648	1.15781	0.81622	1.6118	6.6	4.6	770	12333	51/770 (6.6%)
Encephalopathy, HIV-related	latent vs no TB	0.000319	0.251995	0.107461	0.493326	0.135782	0.559702	0.236438	1.11259	0.8	3.2	840	12333	7/840 (0.8%)	395/12333 (3.2%)
	active vs no TB	2.66572e-05	1.94939	1.41063	2.63369	0.0678911	1.3567	0.966758	1.86372	6.1	3.2	770	12333	47/770 (6.1%)
Toxoplasmosis, cerebral	latent vs no TB	0.00118824	0.288556	0.122967	0.565541	0.629696	0.826607	0.346134	1.66633	0.8	2.8	840	12333	7/840 (0.8%)	345/12333 (2.8%)
	active vs no TB	1.40372e-17	3.27262	2.47399	4.26823	8.15621e-05	1.8029	1.33542	2.40249	8.7	2.8	770	12333	67/770 (8.7%)
Bacterial pneumonia, recurrent	latent vs no TB	0.00216301	0.332133	0.150418	0.627024	0.540921	0.797525	0.355279	1.54468	1	2.8	840	12333	8/840 (1.0%)	345/12333 (2.8%)
	active vs no TB	8.9283e-05	1.94268	1.3743	2.67524	0.337157	1.19339	0.820294	1.69186	5.3	2.8	770	12333	41/770 (5.3%)

## Sheet: Figure5A
exp(coef)	lower .95	upper .95
0,33064684623776	0,252371623211851	0,433199800895217
1,73298781318408	1,48526817849552	2,02202323063748
0,482688863586977	0,368238130263301	0,632711606655982
1,09803942747325	0,94047688632528	1,28199916639821
0,487779253564117	0,372063705808094	0,639483498372421
1,06630849011805	0,913103566315222	1,24521887553915
46,5036228472594	39,8179621881	54,3118436775867
14,9076316531356	12,9977144517484	17,0981969430539
4,89352077732755	4,24617972541372	5,63955064238437
2,14548076728649	1,82902632929056	2,51668751241086
0,487629994637598	0,371623986153371	0,639848396578281
1,71448825716931	1,46527377743162	2,00608925734266
0,713941235977683	0,543578379310656	0,937697502015694
1,30902251979106	1,11842745922759	1,5320975385418
0,699271470843876	0,532445611129674	0,918367209185368
1,24783644608323	1,06607010634367	1,46059418316685
32,453551605172	27,7871097701804	37,9036546262121
10,2744827598675	8,95035048420485	11,7945097422846
3,87272537505603	3,35902851962867	4,46498198600017
1,96023072606975	1,6709740610654	2,29955963348587

## Sheet: Figure5B
exp(coef)	lower .95	upper .95
0,262315224632725	0,170339764647337	0,403953106408104
1,12883801032455	0,883628440225204	1,44209397926206
0,362047714547807	0,234927017218965	0,557954334758859
0,790928373645875	0,618530575227151	1,01137715303463
0,362643550208729	0,235289542540459	0,558929832104107
0,785368624122654	0,614073489002005	1,00444635178559
14,3836900062067	11,4287725007662	18,1026035981363
9,03007948092271	7,50243147234391	10,8687877699876
4,10307917971233	3,40080257298109	4,95037815154067
2,4793513287856	2,03006772111441	3,0280679543914
0,438394932130186	0,284140855679185	0,6763902926175
1,07448000447861	0,838977649077882	1,37608824417823
0,605990951482742	0,392215954067781	0,936282753086316
0,887862550354475	0,69296887091997	1,13756900403827
0,592942403723791	0,383808683649284	0,916031109017361
0,879113103987272	0,686014448546404	1,12656497430879
7,97150027127064	6,33688210977633	10,0277731973005
5,67350311738522	4,7100390102342	6,83404904992056
3,0887534652265	2,5589723178479	3,72821460490522
2,20343889572495	1,80399480011566	2,6913286927891

## Sheet: Figure5C
exp(coef)	lower .95	upper .95
0,428547872705745	0,29802384048865	0,616236871853927
1,13478181651168	0,872636426379239	1,47567730633091
0,554047119352106	0,384957810047162	0,797407410502361
0,886214134022892	0,680983082761565	1,1532966254566
0,554989637296423	0,38555660059	0,798880104853804
0,880592759338266	0,676541594755931	1,14618763104836
9,44536107994333	7,43598401443518	11,997718897367
5,57642041037865	4,62961707720038	6,71685456372392
3,31471053789711	2,77058132677524	3,96570418051383
2,17815935039081	1,80459715803912	2,62905110681331
0,553931810666744	0,383994404475136	0,799075318006115
1,0891457633267	0,834205207601006	1,42199842792143
0,698005850274559	0,483104065448831	1,00850355412526
0,942571896167567	0,721711775899305	1,2310202065608
0,689831682183583	0,477524528110812	0,996530485306933
0,933310350389901	0,714527968851222	1,21908203473879
6,37426561914114	4,99659684639093	8,13178718085151
4,17497314505308	3,45150439440592	5,05008795299956
2,77803084253775	2,31780214923814	3,32964371640941
2,0052331247581	1,66063345924762	2,42134100227565
